# Supplementary material for: Numerous genetic loci identified for drought tolerance in the maize nested association mapping populations
Source: BMC Genomics. 2016 Nov 8;17:894. doi: 10.1186/s12864-016-3170-8 (PMC5101730; doi:10.1186/s12864-016-3170-8)
Supplement: Additional file 5: — Joint linkage analysis summary for the seven drought-related traits under the WW and WS conditions in the CN-NAM population. (XLSX 65 kb) [file 12864_2016_3170_MOESM5_ESM.xlsx]

## Sheet: File S1
Trait	Chromosome	Name	SS	df	MS	F	pvalue	Rsq	lowerCI	upperCI	Additive effect
											K12	YE478	ZHENG58	HUOBAI	QI319	WEIFENG322	LV28	HUANGYESI3	DUO229	PA405	Mo17
WSASI	1	m317	68.9631	11	6.26937	4.13426	5.10872e-06	0.0429794	100.905	121.399	0.285264	-0.00675207	-0.120761	-0.345947	0.560112	-0.140162	-0.18573	-0.263343	-0.289079	0.0252605	0.169335
WSASI	2	m1012	128.996	11	11.7269	7.73317	4.32187e-13	0.0803934	62.7612	122.701	-0.424862	-0.0968071	0.180161	-0.0178	-0.203986	0.205353	0.270826	0.0217307	0.600027	0.18733	0.55005
WSASI	3	m1483	67.0938	11	6.09944	4.0222	8.27957e-06	0.0418144	123.868	131.331	-0.0128363	0.245799	0.0488978	0.0976961	-0.340101	-0.121706	0.120739	-0.100951	0.209488	-0.274288	0.276406
WSASI	5	m2437	71.925	10	7.1925	4.743	1.04865e-06	0.0448253	13.8075	14.4683	0.211728	-0.108436	0.252465	-0.0567707	0.635265	0.0101149	0.0825426	0.953046	-0.27015	-0.0209873	0.376717
WSASI	6	m2967	65.669	11	5.96991	3.93678	1.19423e-05	0.0409265	38.2686	58.8755	-0.153533	-0.133225	-0.401715	-0.0303194	0.204231	-0.348737	0.0527648	-0.257302	-0.0134248	0.154925	-0.37203
WSASI	7	m3563	105.589	11	9.59899	6.32994	2.79006e-10	0.0658055	131.188	135.152	0.139915	-0.00627979	-0.0505513	-0.230476	0.595324	0.325089	0.165674	0.245029	-0.0203608	-0.00662174	0.833757
WSASI	8	m3976	133.219	11	12.1108	7.98635	1.33398e-13	0.0830254	121.669	125.18	0.449393	-0.0755822	-0.063456	-0.119921	0.0370059	-0.0642729	-0.22531	-0.469857	0.327081	-0.056346	-1.02971
WSASI	8	m4137	60.5513	11	5.50467	3.62998	4.39104e-05	0.037737	165.264	166.832	-0.309189	0.13397	-0.052706	-0.00556696	-0.054916	0.368896	0.137838	-0.0497521	0.00720452	0.161372	0.683803
WSASI	8	m3826	52.7852	11	4.79866	3.16441	0.000301811	0.032897	12.6106	19.8302	-0.375378	-0.120887	0.135475	0.0331288	-0.284253	0.265306	0.406714	0.00958361	-0.063194	-0.0894039	-0.0515408
WSASI	9	m4460	63.116	11	5.73782	3.78373	2.29293e-05	0.0393354	128.457	136.77	0.321409	0.0682953	0.0967988	0.145278	0.269433	0.0651772	0.110574	0.336435	0.064945	0.311909	0.443462
WSASI	10	m4723	126.7	11	11.5182	7.59554	8.18191e-13	0.0789626	80.9121	95.8938	-0.28168	-0.217767	-0.338453	-0.1042	-0.678741	-0.268866	-0.380037	-0.130198	-0.146566	-0.00282261	-0.434055
WSEL	1	m42	61.127	9	6.79189	6.33241	7.49364e-09	0.052587	6.42308	8.02514	0.0951952	-0.0427593	-0.259061	-0.254578	-0.224563	-0.36625	-0.134498	-0.109057	-0.0462062	-0.0324587	-0.0951238
WSEL	1	m357	46.811	11	4.25554	3.96765	1.01403e-05	0.040271	182.197	187.398	-0.0307023	0.174182	0.299337	-0.0882232	0.332244	0.0651808	0.10421	0.187592	0.0558685	0.208847	0.115088
WSEL	2	m819	38.2865	10	3.82865	3.56964	0.000107266	0.0329375	9.36495	9.50399	0	0.171901	-0.144552	-0.173752	-0.103473	-0.143054	0.101303	-0.195923	-0.0534572	-0.13064	-0.169376
WSEL	2	m971	50.1074	11	4.55522	4.24705	3.0207e-06	0.0431069	45.9861	62.5178	-0.0349675	0.196586	0.149254	-0.285436	0.381727	-0.210411	-0.187943	-0.0749457	0.236818	-0.13296	0.207514
WSEL	2	m1223	36.7497	10	3.67497	3.42635	0.000186074	0.0316154	212.245	215.041	0	-0.204911	-0.17841	0.0832872	-0.0923196	0.074041	-0.124251	-0.010513	-0.258676	-0.00297492	0.223177
WSEL	3	m1716	40.8235	11	3.71123	3.46016	8.7391e-05	0.0351201	204.659	206.185	-0.0120628	-0.247583	-0.182139	-0.0488685	0.177337	-0.198276	-0.198018	-0.0524124	-0.275066	-0.295026	0.198419
WSEL	4	m1958	43.2529	11	3.93208	3.66607	3.67582e-05	0.0372101	35.102	39.5991	-0.127297	-0.210132	-0.3308	0.0305561	0.148547	0.0190349	-0.101753	0.00228216	-0.0908513	-0.409041	-0.281203
WSEL	4	m1902	38.1826	11	3.47115	3.23632	0.000220888	0.0328482	6.60107	11.2646	0.147644	0.207653	0.102334	-0.282469	-0.0777955	-0.108089	-0.161918	-0.0861584	-0.0391507	0.237507	0.0911263
WSEL	5	m2790	62.5269	10	6.25269	5.82969	1.12822e-08	0.0537914	200.487	205.333	-0.0704258	-0.00451029	0.0819226	0.478299	0.173399	-0.0381075	0.289624	0	0.104872	0.0735957	0.13059
WSEL	6	m3053	37.7203	11	3.42912	3.19713	0.00025939	0.0324504	97.3805	105.095	-0.132127	0.0691129	0.0702331	-0.174339	0.365811	0.0895554	-0.0659869	-0.0613399	-0.32369	0.203668	-0.0426421
WSEL	10	m4760	72.805	11	6.61864	6.17087	5.28518e-10	0.0626335	116.372	120.031	-0.190937	0.0639651	-0.114211	-0.138213	-0.16733	-0.110743	0.227342	-0.268445	0.254926	-0.0297326	-0.222467
WSGYPP	4	m2114	4345.35	9	482.817	5.25134	4.51539e-07	0.104102	172.686	173.714	-2.39066	3.11658	-0.787344	2.47896	-0.162825	28.661	2.35723	0.958655	2.20207	0.903335	6.33109
WSGYPP	4	m2116	4050.61	9	450.067	4.89514	1.70801e-06	0.0970403	173.309	175.331	1.79675	0.0825616	-1.40412	-1.97678	-1.01075	-29.0244	-3.47851	0	-3.87595	0	-4.00802
WSGYPP	5	m2439	3558.68	10	355.868	3.87058	3.31584e-05	0.0852552	11.9449	15.0145	-1.97227	-1.52267	-1.47225	-0.345154	-0.871507	-0.648165	2.11556	0.309495	-0.825632	-2.00182	-0.676914
WSGYPP	5	m2737	3096.21	10	309.621	3.36758	0.000232673	0.0741759	188.667	189.946	1.0367	2.76908	-0.077849	-0.657463	-0.108492	-1.2425	2.15844	0	1.09928	2.49682	-1.76717
WSGYPP	6	m3222	4169.34	10	416.934	4.53476	2.34069e-06	0.0998849	152.072	155.453	-0.32216	1.47724	3.8014	0.86793	1.67818	1.14724	0.969094	0	0.986712	-2.20306	-0.0320397
WSGYPP	7	m3691	3499.38	10	349.938	3.80608	4.27068e-05	0.0838345	165.205	165.741	1.27283	-2.31811	-0.935602	0.756642	1.80229	-1.74721	1.21372	0	0.831555	0.287463	-2.87364
WSGYPP	8	m3864	3839.03	11	349.003	3.79591	2.1138e-05	0.0919717	22.6415	24.7199	-1.44852	-0.59216	0.99015	0.259536	0.59258	0.541905	-1.19209	2.56707	0.113297	2.6045	-1.63001
WSGYPP	9	m4415	3472.51	11	315.683	3.43351	9.75557e-05	0.083191	117.041	122.199	-0.264971	-1.96154	0.307451	-2.03675	-0.203895	-2.1658	-1.38876	-2.31918	1.28588	-1.96335	0.75979
WSKNPR	1	m543	228.926	11	20.8115	4.76497	3.07849e-07	0.0781761	248.753	251.71	-0.366441	-0.552881	0.0287597	0.413302	-0.363398	-0.611078	-0.287226	0.300484	0.544182	-0.153982	-0.267107
WSKNPR	1	m79	162.641	11	14.7855	3.38528	0.000119312	0.0555403	12.2556	15.1649	0.659925	0.280939	-0.17704	-0.557169	-0.293259	-0.569311	0.184333	0.0488385	0.172173	0.133224	-0.267342
WSKNPR	1	m389	160.323	11	14.5748	3.33703	0.000145743	0.0547487	189.594	198.278	0.349685	0.259856	0.40692	-0.143778	0.392766	0.498424	0.0452913	0.158608	-0.152395	0.646135	0.351525
WSKNPR	2	m879	189.764	11	17.2513	3.94984	1.09389e-05	0.0648027	18.2036	21.7908	0.078775	0.196494	-0.680503	-0.447937	0.0575124	-0.356444	-0.0125497	-0.467999	-0.0247231	-0.527415	0.204421
WSKNPR	2	m1214	148.948	10	14.8948	3.41029	0.000197768	0.0508641	208.942	215.041	-0.576689	-0.700144	-0.371571	0.013065	-0.0958633	-0.31439	0.140479	0.0508514	-0.443399	0.292332	-0.234909
WSKNPR	3	m1323	173.797	11	15.7997	3.61749	4.5108e-05	0.05935	0	2.62412	0.0281665	0.341064	-0.00922944	0.0546823	0.595847	0.339985	0.542369	-0.236338	0.129969	0.249881	-0.488118
WSKNPR	4	m1954	260.886	11	23.7169	5.4302	1.55119e-08	0.0890901	26.6536	37.0126	-0.0110432	-0.104155	-0.61442	-0.0822205	-0.405925	-0.139784	-0.62294	0.0820437	-0.746518	-0.276505	-0.226695
WSKNPR	4	m2244	163.968	11	14.9062	3.41291	0.000106359	0.0559936	207.433	230.483	-0.17272	0.474241	-0.21381	-0.461061	-0.0879501	0.604523	-0.470773	-0.0425627	-0.100982	0.0038888	0.244624
WSKNPR	5	m2769	274.083	10	27.4083	6.27538	1.73142e-09	0.0935967	196.611	197.606	0.346108	0.546393	0.134141	0.603078	0.558104	-0.117343	0.624382	0.0499277	0.496298	0.606084	-0.363502
WSKNPR	5	m2585	181.267	10	18.1267	4.15027	1.09699e-05	0.0619008	80.8041	88.2073	0.114859	-0.243838	0.487693	0.168856	-8.53e-05	0.0871134	0.77344	0	-0.0693171	-0.101849	0.203273
WSKWEI	1	m192	511.424	11	46.4931	7.59301	8.27236e-13	0.0373	40.0397	46.5507	-0.30481	-0.317882	-1.01974	0.227234	0.632325	-0.577073	0.337064	-0.605808	-1.28415	0.266266	0.00378767
WSKWEI	1	m514	280.547	11	25.5042	4.16522	4.46797e-06	0.0204613	237.584	249.42	-0.183188	0.00084323	0.307409	-0.326618	0.0502031	0.574576	-0.123583	-0.0573275	-0.727387	-0.160196	-0.308493
WSKWEI	2	m1132	289.57	10	28.957	4.72911	1.10913e-06	0.0211194	188.401	191.659	0.819579	1.2495	0.757409	0.25754	-0.754689	0.181916	-0.285302	0.0587075	-0.264415	0.498889	-0.112942
WSKWEI	3	m1707	317.889	11	28.899	4.71963	3.95352e-07	0.0231848	201.177	208.613	0.462998	0.968886	0.835765	0.556349	0.974102	0.0400322	0.412988	-0.0866372	0.138498	0.375745	0.544797
WSKWEI	3	m1376	294.074	9	32.6748	5.33629	3.43535e-07	0.0214478	9.45034	12.6058	0.862571	-0.255472	1.23911	-1.81514	-0.0301514	0.0970351	-0.155246	0.0360677	0.317242	-0.0670882	-0.498008
WSKWEI	3	m1327	167.704	9	18.6338	3.04317	0.00130428	0.0122312	2.06126	3.47158	-0.383228	0.233685	-0.113014	1.25024	-0.73922	-0.381115	-0.56039	0	-0.339422	0	0.2506
WSKWEI	4	m1988	396.057	10	39.6057	6.46821	8.33691e-10	0.0288859	53.9229	73.0976	0	0.643811	0.858415	0.681807	0.567013	0.219207	1.20625	0.46145	0.784144	0.448137	0.802524
WSKWEI	4	m2141	474.552	11	43.1411	7.04558	1.04033e-11	0.0346108	180.668	182.28	-0.00982121	-0.442075	-0.468257	0.643161	-0.463995	-1.40183	-0.714188	0.206571	-0.569441	-0.77645	0.251534
WSKWEI	4	m2079	253.535	11	23.0486	3.76418	2.49089e-05	0.0184912	157.61	161.307	0.390103	0.926109	-0.426496	0.013903	-0.0888678	0.29017	1.19372	0.220781	-0.0983229	-0.283795	-0.722592
WSKWEI	5	m2590	441.755	10	44.1755	7.21452	3.57776e-11	0.0322188	80.4282	94.2324	-1.09739	-0.105117	-0.146965	-0.750239	-0.662372	-0.177413	-0.500758	-1.01492	-0.278581	-0.18378	0.315229
WSKWEI	5	m2823	280.11	11	25.4646	4.15874	4.59494e-06	0.0204295	204.54	208.366	-0.783948	-0.547204	0.0422416	0.0163596	0.227967	-0.230503	-1.1383	0.116491	-0.845439	-0.438747	-0.0169863
WSKWEI	6	m2964	298.62	11	27.1473	4.43356	1.3904e-06	0.0217795	28.1419	57.4041	-0.321438	-0.0010588	0.787916	0.278461	0.222636	-0.202673	-0.635037	0.00205973	1.36975	-0.124433	-0.152708
WSKWEI	6	m3280	216.948	9	24.1054	3.93676	5.80911e-05	0.0158228	161.619	162.74	0	-0.460149	-0.453055	-0.450787	-0.258929	-0.437744	-0.10119	0	-0.506412	0.0156963	-0.099495
WSKWEI	7	m3587	404.126	11	36.7387	5.99998	1.25711e-09	0.0294744	140.707	142.998	-1.24714	-0.115208	-0.493968	0.0631255	0.391235	-0.880118	-0.213225	-0.15459	-0.101622	-1.03732	0.664453
WSKWEI	7	m3645	266.737	10	26.6737	4.35621	4.97766e-06	0.0194541	156.739	157.456	1.16925	-0.33615	0.201933	-0.142264	-0.429938	0.209129	0.807129	0	-0.223662	0.108649	0.356255
WSKWEI	8	m3876	257.744	11	23.4312	3.82667	1.91024e-05	0.0187982	20.6698	72.2987	-0.404375	0.0372268	0.513134	0.0856328	-0.335779	-0.753478	0.304306	0.240783	0.59844	-0.10183	-0.617091
WSKWEI	10	m4878	479.715	11	43.6104	7.12223	7.30342e-12	0.0349873	142.716	143.382	-0.473969	-0.401597	-0.560322	-0.586459	-0.744884	-0.405126	-0.558924	-0.527143	-0.445697	-0.659041	-0.730553
WSKWEI	10	m4726	525.869	11	47.8063	7.80748	3.05914e-13	0.0383535	79.9405	95.8938	0.176771	0.909387	1.13732	0.165637	1.41027	0.894048	-0.764548	0.150913	-0.255843	-0.555105	-0.149002
WSPH	1	m614	4868.94	11	442.631	3.2066	0.000251438	0.0179784	265.41	272.441	0.326008	3.28282	0.25381	-0.627744	2.07794	-3.27902	2.21221	-0.174928	3.07952	3.90426	-3.85168
WSPH	1	m677	6601.3	11	600.118	4.34749	1.97923e-06	0.0243751	285.966	286.988	-0.452071	3.29196	-0.271526	3.1028	6.99632	1.55605	0.603613	-0.535239	1.39109	2.19727	-0.193813
WSPH	1	m273	7160.66	11	650.969	4.71588	3.91051e-07	0.0264405	79.0679	93.0714	-0.789547	-1.8279	3.57979	-0.0345124	-2.11063	-0.214013	-3.40293	0.249444	-1.02947	-2.04268	-3.15551
WSPH	1	m97	5170.88	11	470.08	3.40545	0.00011076	0.0190933	15.9074	22.6344	2.30525	2.2138	1.97862	1.53192	2.35661	-0.0754235	1.92523	1.81139	-0.1206	2.83275	2.39308
WSPH	1	m534	5248.65	11	477.15	3.45666	8.94996e-05	0.0193805	240.767	246.709	0.154275	0.0929304	0.575125	2.5434	3.14152	3.22455	2.73839	1.88165	1.40763	1.19542	1.38916
WSPH	2	m1164	4795.86	10	479.586	3.47431	0.000156061	0.0177086	198.907	202.418	5.05526	-0.768493	0.553377	-1.80055	0.372695	-3.54291	1.26451	-0.66794	1.24431	0.829429	4.76525
WSPH	2	m987	5034.34	11	457.667	3.31552	0.00016072	0.0185891	36.6182	57.6694	-1.90643	-1.19527	-0.295596	-2.1353	-1.88292	-1.30144	-1.57775	-2.14417	-3.21214	-0.937557	-2.284
WSPH	3	m1572	4362.42	11	396.584	2.87301	0.000964359	0.0161081	159.818	166.669	0.32067	-1.77386	-0.558607	1.8448	1.11202	-4.00255	-1.14163	-2.85054	-0.977088	-0.465901	-5.9842
WSPH	3	m1627	5758.32	11	523.483	3.79232	2.17486e-05	0.0212624	180.747	181.816	-2.5434	1.64199	-1.36988	-0.176704	2.33941	-3.87956	-4.34034	-1.29138	1.72622	-1.21474	-0.890653
WSPH	3	m1511	6604.72	11	600.429	4.34975	1.95979e-06	0.0243878	130.718	146.967	-1.07118	-5.76182	-2.36386	-2.73407	-2.97208	-1.42254	2.77974	0.277828	-1.96214	-3.31163	0.849966
WSPH	5	m2686	4785.06	10	478.506	3.46649	0.000160811	0.0176687	172.586	179.786	-3.02155	0.4439	-1.68336	-0.0784466	-0.675543	-2.45751	0.737171	0	1.80598	-0.9561	4.0053
WSPH	5	m2463	5294.54	10	529.454	3.83558	3.84784e-05	0.0195499	19.524	21.3418	-3.65677	-3.1595	1.74275	0.227955	2.07714	-1.11532	-2.92507	-0.180046	-1.08074	-0.360453	1.10289
WSPH	6	m3093	6509.54	11	591.777	4.28707	2.57676e-06	0.0240363	113.344	116.026	-0.360602	1.71762	0.608413	1.45939	3.24348	3.71092	0.869722	2.01987	-1.12215	2.20224	-1.53476
WSPH	6	m3305	5086.01	9	565.113	4.0939	3.26259e-05	0.01878	163.014	164.994	0	-4.14868	-4.47933	1.78873	-0.529326	0.806899	-0.802077	0	-1.56105	1.00546	-2.55808
WSPH	7	m3514	7060.64	11	641.876	4.65001	5.23416e-07	0.0260712	119.461	130.526	-1.14436	0.0661387	-3.25112	0.256111	-3.83449	0.474417	-3.48545	0.771859	-0.643641	-1.09953	1.88674
WSPH	7	m3668	5438.58	10	543.858	3.93993	2.55434e-05	0.0200818	159.748	165.5	1.63907	-0.667223	1.68436	2.36942	4.15226	0.101309	2.39918	0	2.44559	2.69598	2.5583
WSPH	8	m3855	14200.1	11	1290.92	9.35195	2.02366e-16	0.0524335	20.8267	21.6967	0.231966	1.76095	-1.25475	5.45122	7.69566	-2.00987	4.24686	1.49023	1.17968	4.46831	0.619242
WSPH	8	m4167	5664.63	11	514.967	3.73063	2.82689e-05	0.0209165	168.953	171.169	-0.850311	0.413115	-1.04943	2.57141	0.0028565	1.94049	4.5401	1.25574	-0.391248	-1.82747	-0.71039
WSPH	9	m4386	9683.54	11	880.322	6.37741	2.12462e-10	0.0357562	103.955	110.247	2.46358	-0.372216	2.39956	-3.34787	-3.56972	2.94091	0.409568	0.798258	-0.0948229	-0.187045	-4.32941
WSPH	10	m4733	7363.52	11	669.411	4.84948	2.16078e-07	0.0271896	94.5888	106.313	0.896653	0.941366	1.51642	2.62631	-4.60232	-1.64023	1.33927	0.802303	2.83763	-0.158739	-2.31563
WSSEW	1	m361	5545.64	11	504.149	4.6518	5.13086e-07	0.0504221	180.608	183.816	-0.140189	3.92297	2.31236	-0.850364	4.98566	2.34762	2.30284	0.043488	0.572999	1.30858	-0.717321
WSSEW	2	m1135	3932.03	10	393.203	3.62809	8.58323e-05	0.0357508	189.498	193.501	6.64438	0.135649	0.291502	-2.74937	-2.37794	-2.12337	0.284653	-0.312328	-0.100093	2.32479	-1.00339
WSSEW	3	m1716	6351.96	11	577.451	5.32816	2.48997e-08	0.0577533	204.659	209.656	-1.2266	-2.00521	-1.37256	-0.718373	-0.54404	-2.303	-1.79147	0.457936	-3.00127	-3.22009	-0.601143
WSSEW	4	m2220	10882.2	11	989.294	9.12825	5.48545e-16	0.0989435	208.81	210.97	-1.51669	0.9723	-3.82019	-1.41401	-2.38793	-1.38365	-4.01614	-0.591524	-2.0392	-2.94063	1.15149
WSSEW	5	m2614	6082.46	10	608.246	5.6123	2.82235e-08	0.055303	110.177	120.624	-8.2944	8.45893	-0.127545	-0.719376	-18.7061	1.17713	-0.451365	0	-1.34638	0.483921	-4.72449
WSSEW	5	m2597	5679.65	10	567.965	5.24063	1.31756e-07	0.0516405	90.4269	93.2365	4.73944	-11.716	0.243799	-0.594509	19.7577	-1.78271	1.81159	-1.69639	-0.0751918	-0.734001	4.39913
WSSEW	7	m3541	6475.83	11	588.712	5.43206	1.55671e-08	0.0588796	125.357	130.133	-3.36028	-3.71067	0.657314	-0.767802	0.606041	-4.85828	-1.6852	-1.2411	-3.04849	-0.583002	-0.647362
WSSEW	7	m3666	4046.38	10	404.638	3.7336	5.69618e-05	0.0367905	159.748	164.693	-8.55203	-1.9886	-0.18955	0.110815	5.07549	-1.122	1.80805	0	0.292774	1.40918	-4.84014
WSSEW	7	m3630	3752.67	10	375.267	3.4626	0.000162423	0.0341201	153.248	154.119	9.62822	4.62455	-0.108459	0.412543	-0.15113	2.69351	2.42291	0	-0.490226	0.167699	2.51259
WSSEW	8	m4051	4755.44	10	475.544	4.38786	4.26341e-06	0.0432375	148.26	149.12	-4.82701	-28.4723	1.29365	-10.2323	-5.14442	1.01849	2.81181	1.08778	2.76138	1.36573	-3.29059
WSSEW	8	m4059	5176.83	10	517.683	4.77667	8.83628e-07	0.0470688	150.678	151.658	12.9345	24.1396	-1.86597	10.2497	6.82888	-8.56394	-2.20527	0	0.562837	4.67334	5.05954
WSSEW	8	m4063	3621.62	10	362.162	3.34168	0.000257698	0.0329285	151.334	152.748	-9.97464	4.46174	-0.790356	-1.46931	-1.47287	8.46594	-0.59361	0	-2.34805	-5.53854	-3.01253
WSSEW	9	m4405	3958.68	11	359.88	3.32062	0.000156551	0.0359931	113.424	125.171	-0.754448	-1.73205	-1.49931	-1.04444	-0.394228	-1.99547	-2.50454	-1.75139	0.427131	-0.795723	0.620088
WWASI	1	m341	40.819	11	3.71082	3.68718	3.47175e-05	0.0309312	174.229	178.424	0.167984	0.128374	-0.00394975	-0.249144	-0.517292	-0.221281	-0.00381536	-0.0674452	-0.280619	-0.081017	0.321561
WWASI	1	m428	77.0854	11	7.00776	6.96313	1.56378e-11	0.0584126	206.432	208.275	0.229553	0.161452	-0.36533	0.237913	0.71927	0.172267	0.074173	0.0793085	-0.0196655	-0.466018	-0.523401
WWASI	1	m384	40.8545	11	3.71404	3.69039	3.4251e-05	0.0309581	194.933	197.056	-0.0567397	-0.2336	0.189641	-0.183199	-0.58184	-0.0543801	-0.0214537	-0.15041	0.151208	0.265592	0.556122
WWASI	2	m888	69.2391	11	6.29447	6.25437	4.0255e-10	0.052467	19.4392	21.7908	-0.0645077	-0.178234	0.0902824	0.0538815	-0.34783	0.202672	-0.0562512	0.312602	0.328888	0.34352	0.360419
WWASI	2	m1099	40.0849	11	3.64408	3.62087	4.58929e-05	0.030375	178.383	185.784	-0.260099	0.219777	0.121267	-0.145792	0.175016	0.230202	0.143338	0.034032	0.359601	-0.184509	0.14113
WWASI	4	m2201	48.4773	11	4.40703	4.37896	1.78181e-06	0.0367345	191.951	206.497	0.187637	0.178382	0.114636	0.0646586	0.00701553	0.312088	0.257806	0.0954398	0.0928686	0.312545	0.0841152
WWASI	5	m2627	81.6703	10	8.16703	8.11501	8.04127e-13	0.0618869	143.164	145.715	0.286018	0.0138707	0.214637	0.0948128	0.620047	0.240969	0.455484	0.176078	0.0673927	0.169296	0.209251
WWASI	5	m2821	38.867	11	3.53336	3.51085	7.27342e-05	0.029452	206.047	208.561	0.0271145	-0.0163034	-0.188648	0.117995	-0.0732751	0.146727	-0.115662	-0.223405	-0.226678	-0.0379241	-0.312057
WWASI	6	m3008	55.4316	11	5.03923	5.00714	1.11849e-07	0.0420041	85.4123	87.5908	-0.0673457	-0.0226225	-0.165089	0.0594328	0.443735	-0.448147	-0.151262	-0.0933972	-0.00379848	0.230941	0.0282033
WWASI	7	m3555	37.4373	11	3.40339	3.38171	0.000124347	0.0283687	130.654	133.287	-0.0471504	0.184425	-0.875809	-0.192443	0.634723	0.34788	-0.146161	0.26956	-0.227096	0.105416	0.730666
WWASI	7	m3564	42.4941	11	3.8631	3.83849	1.82904e-05	0.0322006	133.287	134.036	-0.215552	-0.511437	0.773434	-0.0182978	-0.957426	-0.493963	0.274932	-0.182454	0.140887	-0.255663	-0.0589417
WWASI	7	m3539	34.9511	11	3.17737	3.15714	0.000312159	0.0264847	126.91	130.526	0.236376	0.250134	0.186606	0.0520317	1.15132	0.410773	0.193531	0.0943846	0.125113	0.16729	-0.28495
WWASI	8	m4179	47.6862	11	4.33511	4.3075	2.43198e-06	0.036135	170.706	171.625	-0.173558	-0.0432223	0.12597	-0.0452813	0.111906	-0.0273803	-0.0280133	-0.113562	0.24141	0.187453	0.720023
WWASI	8	m3908	46.8996	11	4.2636	4.23644	3.31064e-06	0.0355389	76.7677	98.677	0.18206	0.00211889	0.0986611	0.139528	-0.257568	0.226865	0.151697	0.228816	0.2594	0.0281619	-0.244875
WWASI	10	m4726	76.2921	11	6.93565	6.89147	2.17424e-11	0.0578116	87.8553	96.0954	-0.165448	-0.301119	-0.220587	-0.264633	-0.403287	-0.304347	-0.146328	0.00238699	-0.134192	-0.0483082	-0.445809
WWEL	1	m121	77.5195	11	7.04723	5.21421	4.16501e-08	0.0279595	23.1107	27.305	-0.177857	-0.184578	-0.470738	0.015735	0.302048	-0.240071	-0.00610077	0.101196	-0.157318	-0.17876	-0.456274
WWEL	1	m386	65.224	11	5.92945	4.38717	1.64733e-06	0.0235248	192.317	204.865	-0.253336	0.20851	0.333471	-0.345468	-0.00164875	0.120773	0.00638209	0.237455	0.188879	0.225174	-0.0994746
WWEL	1	m39	52.9665	9	5.88516	4.3544	1.26042e-05	0.0191038	5.62803	8.97241	0.464592	-0.0122608	-0.0482526	-0.212125	-0.399811	-0.12539	-0.333664	-0.705102	-0.124774	-0.095203	-0.181762
WWEL	2	m762	83.6996	9	9.29995	6.88099	9.21631e-10	0.0301886	1.97298	2.47612	0	-0.00319405	-0.325581	-0.223324	-0.185729	-0.0456802	-0.150131	0	0.00929993	0.123025	-0.457406
WWEL	2	m986	69.5985	11	6.32714	4.68142	4.50259e-07	0.0251026	54.0939	81.9797	0.0451632	0.143316	0.104444	-0.40515	0.180117	-0.189176	-0.335138	-0.204834	0.333532	-0.182786	0.531114
WWEL	3	m1424	50.2204	11	4.56549	3.37799	0.000123483	0.0181134	22.3433	49.1485	-0.0811037	-0.0720774	-0.28749	-0.033888	-0.0506317	-0.184665	-0.32799	-0.0609748	0.0270583	-0.309808	-0.174502
WWEL	3	m1728	48.4994	11	4.40904	3.26223	0.000199209	0.0174927	206.952	211.137	0.107932	-0.0986629	-0.281072	-0.0985237	0.136492	-0.24998	-0.186527	-0.175052	-0.220853	-0.314204	0.381569
WWEL	4	m2013	55.7067	10	5.57067	4.12171	1.23594e-05	0.0200922	66.2571	126	0.194974	-0.28126	-0.251855	-0.351512	0.125906	-0.163634	0.00470318	-0.136751	-0.752118	-0.278164	-0.231445
WWEL	4	m2103	56.3381	11	5.12164	3.78948	2.18605e-05	0.0203199	166.481	171.674	-0.329433	0.369996	0.0379803	-0.138832	-0.271004	-0.0873509	-0.27005	0.0894639	0.0220538	0.136344	-0.0410458
WWEL	5	m2803	90.5054	10	9.05054	6.69645	2.96689e-10	0.0326433	203.305	204.54	0.162376	0.174326	0.269271	0.374437	0.32126	0.0992534	0.341374	0	0.341856	0.0870909	0.117478
WWEL	6	m3077	94.6551	11	8.60501	6.3668	2.17893e-10	0.03414	107.81	111.153	-0.419561	-0.0551498	-0.332356	-0.283992	0.415049	-0.0513965	-0.23006	0.0135736	-0.407193	0.184057	0.0275231
WWEL	7	m3502	50.7252	11	4.61138	3.41194	0.000107238	0.0182954	117.374	119.461	0.0738221	0.0408951	0.464908	-0.129932	-0.139882	-0.292478	0.0226726	0.0742385	-0.138436	0.00550834	0.237171
WWEL	8	m4183	47.5173	11	4.31976	3.19617	0.000261209	0.0171384	171.526	171.776	-0.0699585	-0.142052	-0.0106219	0.122953	0.670242	-0.00646539	-0.0473063	0.0498395	0.183449	-0.0745721	-0.235414
WWEL	8	m4095	47.823	11	4.34754	3.21673	0.000240122	0.0172487	157.672	161.635	0.0417659	-0.200966	-0.285029	-0.148511	-0.0304494	-0.244819	-0.075646	-0.133548	-0.178771	-0.186395	0.367835
WWEL	10	m4678	146.781	11	13.3437	9.87297	1.64368e-17	0.0529407	60.0216	65.4275	-0.255398	0.0972215	-0.112473	-0.0592437	-0.355434	-0.546949	0.301652	-0.0553201	0.583489	-0.221634	-0.146345
WWGYPP	3	m1715	10677.8	11	970.713	3.50254	7.31305e-05	0.0589627	204.659	209.023	4.89161	2.51264	-3.09612	-0.592038	0.859778	-1.05685	-1.08991	1.34151	-0.31735	-6.20121	2.92965
WWGYPP	3	m1423	10873.4	11	988.487	3.56667	5.58672e-05	0.0600423	20.3777	32.2411	-1.36973	-2.80613	-1.14735	-0.437226	-3.13762	-1.34106	-0.510535	-0.892958	-2.51671	2.08271	-5.29279
WWGYPP	5	m2638	14964.9	10	1496.49	5.39965	6.75457e-08	0.0826357	151.884	161.261	1.61125	-4.17602	-2.41209	-4.66883	1.40515	-3.30111	-2.2938	-4.94623	-1.02552	-1.29423	-2.56757
WWGYPP	6	m3024	8897.45	11	808.859	2.91853	0.000799571	0.0491314	87.3992	97.3805	-0.285333	4.33967	2.79952	-3.05956	-0.990687	1.44449	-0.294569	2.02649	2.55723	-1.89538	-4.53062
WWGYPP	7	m3718	13889.5	10	1388.95	5.01161	3.3516e-07	0.0766971	168.914	169.335	-7.03391	-1.84097	-3.05883	6.16722	17.3106	-2.5174	0.988856	0	-3.98533	3.03427	0.384993
WWGYPP	7	m3721	9616.28	10	961.628	3.46975	0.000157454	0.0531007	169.032	170.031	4.62573	2.85653	0.687077	-4.75501	-15.6474	-2.08621	-0.115471	0	2.10343	-2.92884	-1.85692
WWGYPP	8	m3999	10320.2	11	938.197	3.38521	0.000119318	0.0569876	130.505	134.629	-2.19496	0.769501	1.57509	1.23768	0.145969	-0.871164	-2.24831	5.69434	-1.85065	1.85692	-0.885391
WWGYPP	10	m4747	9032.27	11	821.116	2.96276	0.000669988	0.0498759	104.666	109.897	4.49193	4.32383	4.90279	-2.63958	0.0779854	-4.91268	0.694616	0.266773	1.34011	-0.807399	2.03276
WWKNPR	1	m110	332.567	11	30.2334	4.32923	2.1179e-06	0.051226	21.4668	27.305	0.134818	-0.0536224	-0.352662	-0.207463	-0.0903052	-0.359379	-0.361278	0.395534	-0.207503	-0.18785	-1.48052
WWKNPR	1	m639	249.59	11	22.69	3.24907	0.00021003	0.0384449	276.119	281.071	-0.0569999	-0.363553	-0.566669	-0.0640453	-0.336801	-0.977118	-0.463722	0.128529	0.321244	0.0301867	0.110466
WWKNPR	2	m986	355.143	11	32.2857	4.62311	5.81186e-07	0.0547034	54.9595	81.9797	0.340467	1.20099	-0.291371	-1.02248	-0.836626	-0.286062	-0.261186	-0.257695	1.13925	-0.513926	1.76472
WWKNPR	2	m958	241.435	10	24.1435	3.45719	0.000165668	0.0371886	39.0276	44.3791	-0.11414	-0.889566	-0.566366	0.105348	0.61183	0.279094	0.381028	-0.663159	-0.771762	0.816265	-1.64351
WWKNPR	3	m1729	386.382	11	35.1256	5.02976	9.502e-08	0.0595151	206.952	210.582	-0.00908537	-0.213401	-0.711715	-0.0532567	-0.0766607	-0.948259	-0.595222	-0.200838	-0.576723	-0.632204	0.373973
WWKNPR	4	m2030	269.814	11	24.5285	3.51233	7.04215e-05	0.0415599	130.573	140.878	0.0288582	-0.452845	0.172336	-0.774531	0.463282	0.891918	-0.145505	0.0225121	-0.806848	0.674585	2.22695
WWKNPR	4	m2103	289.413	11	26.3102	3.76746	2.39678e-05	0.0445788	167.033	171.781	-0.623982	0.512933	-0.050591	-0.332794	-0.525514	0.124633	-1.03971	0.0786665	0.124152	0.286605	0.711409
WWKNPR	4	m1968	319.05	11	29.0046	4.15327	4.56015e-06	0.0491439	39.5991	46.3817	-0.0955442	-0.114577	-0.835204	-0.492011	-0.225065	-1.40271	-0.108727	-0.0192076	-0.119029	-0.880737	-2.55443
WWKNPR	5	m2587	332.411	10	33.2411	4.75992	9.44061e-07	0.051202	80.4282	99.9239	0.725045	-0.293285	0.600458	-0.0945661	0.910207	-0.0130901	0.707837	0	0.137659	-0.00304438	-0.146445
WWKNPR	5	m2815	349.856	11	31.8051	4.55428	7.87758e-07	0.053889	205.387	208.087	0.475405	0.663013	0.24997	0.67389	-0.0222198	0.371764	0.748104	-0.366581	0.203847	-0.10328	0.414547
WWKNPR	6	m3098	224.838	11	20.4398	2.92685	0.000775037	0.0346323	107.81	132.061	-0.382414	0.15419	0.00573163	-0.517471	-0.138289	0.00740082	0.211716	0.0691103	-0.716408	0.273805	-0.86921
WWKNPR	8	m3970	279.413	11	25.4012	3.63729	4.16267e-05	0.0430385	119.073	120.609	-0.603779	-0.358334	0.097326	0.196518	-0.116021	0.466096	-0.228811	0.143849	-0.752514	0.0209632	-0.582627
WWKNPR	10	m4654	358.989	11	32.6353	4.67317	4.6564e-07	0.0552957	11.1958	22.6228	0.00865071	0.474335	0.199924	0.249039	0.264183	-0.73545	0.859314	-0.0334477	0.702889	0.417956	0.79695
WWKWEI	1	m165	516.563	11	46.9603	7.19154	5.49776e-12	0.0228826	33.7974	36.5058	-0.246693	0.159573	-1.08458	0.270726	0.869774	-0.738584	-0.53699	-0.962369	-1.28175	0.123817	0.634664
WWKWEI	1	m646	363.923	11	33.0839	5.0665	8.61348e-08	0.016121	279.411	280.219	0.010386	0.855317	1.32356	0.95165	0.69256	0.687267	0.542833	0.0513627	-0.297451	0.163068	-0.231594
WWKWEI	1	m533	249.888	11	22.717	3.47891	8.31922e-05	0.0110695	240.767	251.71	-0.331846	0.75006	-0.240619	-0.750041	0.168387	0.1969	-0.0775948	-0.0644631	-0.889451	-0.344991	-0.308064
WWKWEI	1	m301	239.999	11	21.8181	3.34124	0.000147122	0.0106314	85.3368	162.463	-0.216054	0.0487302	0.40188	-0.257625	0.266285	0.94892	0.610982	-0.111666	-0.399695	0.487016	-0.465192
WWKWEI	2	m1239	293.514	10	29.3514	4.49491	2.88424e-06	0.013002	216.191	220.145	1.99881	0.0855856	0.591996	1.06561	-0.564223	-0.361931	0.438821	-0.261882	0.0160197	-0.218632	0.123141
WWKWEI	3	m1335	215.535	10	21.5535	3.30072	0.00030678	0.00954772	3.11657	5.3513	0.0418174	-0.275655	0.610983	-0.455111	-0.921702	0.0980224	-0.764974	-0.0494477	-0.285311	-0.219862	0.0258225
WWKWEI	3	m1763	345.409	11	31.4008	4.80876	2.70454e-07	0.0153009	214.795	216.648	0.505949	0.914499	0.00134839	0.509016	0.757807	-0.316873	0.185304	-0.0973064	0.497086	0.324393	0.551965
WWKWEI	3	m1548	253.717	11	23.0652	3.53223	6.66136e-05	0.0112391	156.481	160.012	2.03719	0.438153	1.39361	0.307342	-1.27074	-1.28467	0.484936	0.133147	-0.483586	0.238797	0.569266
WWKWEI	3	m1519	255.223	10	25.5223	3.90851	2.95522e-05	0.0113058	144.884	154.076	-1.50525	-1.63749	-0.188231	-0.568107	1.22551	0.395471	-0.429729	0	-0.0209951	0.376258	-0.527398
WWKWEI	4	m1986	400.889	10	40.0889	6.13926	3.38062e-09	0.0177585	64.6496	72.1705	0	0.652011	0.534404	0.968456	0.4526	0.516933	1.16556	0.440211	1.74658	0.17971	0.74119
WWKWEI	4	m2142	476.595	11	43.3268	6.63511	7.09556e-11	0.0211121	179.61	181.339	-0.641249	-0.599218	-0.406137	0.796417	-0.447202	-1.05979	-0.500241	0.334323	-0.268898	-1.2391	-0.155641
WWKWEI	4	m1912	241.753	11	21.9776	3.36567	0.000133022	0.0107091	14.0343	17.3754	0.665278	1.34549	0.355466	-0.472137	-0.803045	-0.064395	0.427261	-0.0308292	-0.596032	0.271019	-0.0154903
WWKWEI	4	m2096	232.462	11	21.1329	3.23632	0.000226305	0.0102976	162.908	167.072	0.352287	0.778718	-0.0755643	-0.287255	1.21757	-0.34559	0.433229	0.345777	-0.260002	-0.178094	-0.799441
WWKWEI	5	m2586	408.897	10	40.8897	6.26189	2.02553e-09	0.0181132	82.6098	88.2073	-0.626988	0.987871	-0.628686	-1.35951	-1.06555	-1.25943	0.0342034	0	-0.3985	0.874749	0.892834
WWKWEI	5	m2810	344.09	10	34.409	5.26942	1.2402e-07	0.0152424	204.348	205.333	-0.775314	-0.244692	0.0172012	-0.40201	-0.552486	-0.785718	-1.04994	0	-1.01521	-0.443072	0.0523649
WWKWEI	5	m2542	302.966	10	30.2966	4.63966	1.61082e-06	0.0134207	62.2238	63.8027	-0.864276	-1.56165	0.73954	0.670822	0.624438	0.85173	-0.82365	-1.02877	-0.0279368	-1.42104	-0.279638
WWKWEI	6	m2964	479.257	11	43.5688	6.67216	5.98713e-11	0.02123	26.1503	77.1445	-0.280703	-0.401093	0.53143	0.203139	-0.303333	-0.152387	-0.782639	-0.0660158	1.63931	0.122089	-0.251679
WWKWEI	6	m3285	280.34	9	31.1489	4.77017	2.84092e-06	0.0124184	160.034	163.014	0	-0.203455	-0.381144	-0.808829	-0.160808	-0.26425	-0.0583328	0	-0.348962	0.024148	-0.281229
WWKWEI	7	m3585	616.044	11	56.004	8.57651	9.01179e-15	0.0272894	139.724	143.109	-0.766016	-0.0205774	-0.658404	-0.457422	0.0205143	-0.898306	0.118031	-0.081095	-0.359407	-1.17946	0.664522
WWKWEI	8	m3887	226.374	11	20.5794	3.15156	0.000319621	0.0100279	40.835	48.973	-0.605604	-0.0593133	0.533593	-0.126022	0.615892	-0.691388	0.211804	0.185709	0.597388	-0.227746	-0.327734
WWKWEI	9	m4270	251.193	11	22.8357	3.49708	7.71312e-05	0.0111273	9.07174	16.3186	-0.28568	-0.49806	-0.313382	-0.0189484	-0.339042	0.0853867	-1.17762	-0.0891872	-0.717306	-0.110665	-0.183723
WWKWEI	10	m4877	573.949	11	52.1772	7.99047	1.36826e-13	0.0254247	142.716	143.933	-0.692664	-0.346286	-0.49439	-1.38238	-0.282293	-0.568652	-0.816963	-0.412616	-0.350203	-0.629917	-1.05424
WWKWEI	10	m4809	528.501	11	48.0455	7.35774	2.5544e-12	0.0234114	129.767	133.111	0.519496	0.800517	1.14374	1.06224	-0.34438	1.02022	-0.908375	-0.156735	-0.142514	-1.19856	0.16078
WWPH	1	m531	11618.9	11	1056.26	7.54133	9.74684e-13	0.0337705	240.826	251.685	-1.44823	1.80256	1.628	1.3593	4.47209	1.93147	4.26086	-0.730766	3.34251	2.78577	2.22935
WWPH	1	m301	7400.34	11	672.758	4.80325	2.65734e-07	0.0215092	79.0679	103.681	0.810406	-0.100966	3.13145	-0.279212	-3.2756	-0.630724	-4.19425	-0.322819	-0.588689	-0.52997	-2.83934
WWPH	1	m682	11439.8	11	1039.98	7.42507	1.67415e-12	0.0332499	285.31	288.696	3.24989	3.19196	-0.583277	3.45179	7.7444	-1.00669	1.81252	-0.078257	2.42422	5.87749	-2.216
WWPH	2	m1164	6112.64	9	679.182	4.84911	2.06185e-06	0.0177665	198.907	200.892	0	-8.86219	3.46353	-2.77899	2.32941	-0.350348	1.7719	-1.48921	-1.39846	5.8005	0
WWPH	2	m1008	6566.21	11	596.928	4.26185	2.87898e-06	0.0190848	44.3318	115.428	-1.32911	-0.278178	-0.882263	-0.378628	-1.57104	-0.592827	-2.45534	-1.12038	-5.53027	-1.47808	-1.91772
WWPH	2	m1146	4873.56	9	541.507	3.86616	7.38824e-05	0.0141651	193.501	196.292	17.5021	7.65533	-1.65559	-0.0912029	-1.95757	-3.61316	-1.48013	1.60519	3.14874	-4.55105	4.86959
WWPH	3	m1511	7584.5	9	842.722	6.01673	2.56675e-08	0.0220445	140.96	147.399	0	-5.29544	-2.01598	-2.4081	-8.58734	-3.18368	1.70835	0	-0.984763	-5.17681	4.70615
WWPH	3	m1638	8509.68	11	773.607	5.52327	1.05024e-08	0.0247335	183.312	184.673	-2.41328	0.475525	-2.79213	-0.619772	2.00549	-4.5735	-4.45971	-2.40271	3.07112	-0.872935	-1.30287
WWPH	3	m1467	6666.74	9	740.749	5.28868	4.0087e-07	0.019377	69.8563	113.346	-2.55666	-3.70938	-2.49061	1.10286	7.12165	-1.75583	-0.965946	-0.329983	-2.85481	0.811156	-8.25438
WWPH	4	m1919	5021	11	456.455	3.25892	0.000203003	0.0145936	14.7224	18.2093	3.30947	-1.10777	1.01932	0.120936	0.817892	-1.42476	-1.22825	0.68887	3.7166	1.23938	1.35484
WWPH	5	m2478	6730.09	10	673.009	4.80504	7.96617e-07	0.0195611	21.9887	24.7152	-2.29302	-5.4893	0.91623	0.463177	-3.7725	-0.138939	-4.4922	-0.471047	-1.65687	1.7915	1.04544
WWPH	5	m2664	6472.99	10	647.299	4.62148	1.67853e-06	0.0188138	167.275	170.418	-3.03728	4.47759	-1.92721	0.285204	-5.60364	-0.692528	-1.14598	0	-0.79306	-1.81645	2.40953
WWPH	5	m2560	5994.48	10	599.448	4.27984	6.63544e-06	0.017423	60.075	77.5268	-0.519283	0.686146	2.71574	-0.293063	8.80799	-1.90097	3.17636	0	3.71595	0.418718	-3.97974
WWPH	6	m3115	10519.1	10	1051.91	7.51022	9.59048e-12	0.0305738	123.156	126.71	-2.2979	1.81851	1.34852	2.11616	4.32603	4.48635	1.94005	0	-2.32924	0.886287	-2.40703
WWPH	7	m3376	7239.8	10	723.98	5.16895	1.7959e-07	0.0210426	8.70138	10.3662	1.13682	0.928168	-3.31677	1.59495	-4.49491	-2.14165	-2.01244	0	-0.904913	2.19264	-2.33474
WWPH	7	m3695	4892.21	10	489.221	3.49286	0.000145418	0.0142193	164.773	166.16	-0.977164	0.963168	1.95166	2.77946	3.75757	0.417132	1.73855	0	2.18375	-0.610728	1.8886
WWPH	8	m3979	8311.24	11	755.567	5.39447	1.87999e-08	0.0241567	119.494	125.638	1.08712	-0.925256	2.89875	4.26877	6.291	0.207863	1.31814	4.8411	-0.303481	1.86081	5.02766
WWPH	8	m3855	5152.04	11	468.367	3.34397	0.000142979	0.0149745	20.2311	21.6967	-0.534883	3.74279	-2.01189	4.07824	4.11968	-2.48798	2.91087	1.4248	-0.245825	1.98415	-0.883225
WWPH	8	m4171	5216.05	11	474.186	3.38552	0.00012038	0.0151605	168.953	170.776	-1.41697	-0.359142	-2.73378	3.2495	0.712336	0.907115	3.12936	0.685529	-0.633042	-0.50491	1.77996
WWPH	9	m4386	7557.3	11	687.027	4.90512	1.68886e-07	0.0219654	106.625	109.687	-5.68385	-1.45215	2.16267	-1.68325	-1.16926	3.1086	1.3629	2.25934	0.374453	-0.216412	-0.432419
WWPH	10	m4775	9686.16	11	880.56	6.28688	3.22799e-10	0.028153	121.846	123.296	3.00592	1.25882	-0.554338	3.56513	-4.90981	1.23055	1.90911	1.5391	2.2846	0.231864	0.478216
WWSEW	1	m421	8685.91	11	789.629	3.44968	9.15557e-05	0.0228327	198.934	209.231	-4.29868	-2.21561	-0.772854	-3.36086	1.9305	-0.732611	3.21456	1.33053	2.98357	-0.966138	2.41997
WWSEW	1	m361	8261.56	11	751.051	3.28115	0.000184143	0.0217172	182.086	188.477	0.0235786	4.21082	4.13148	-0.394398	4.5645	4.46863	1.12974	-0.38915	-0.588432	2.09148	-0.591955
WWSEW	2	m1251	7635.9	10	763.59	3.33592	0.000263275	0.0200725	218.638	224.174	23.5498	-1.85915	3.15716	2.83867	-1.95234	-0.775148	1.28175	-0.928902	0.0597599	2.13145	-0.453229
WWSEW	3	m1727	14433.6	11	1312.15	5.73244	3.97159e-09	0.0379418	207.471	209.735	-0.100178	-3.40747	-3.11828	-2.2513	-0.801667	-4.619	-2.38005	-0.426834	-3.32956	-3.2175	0.794329
WWSEW	3	m1350	9141.81	11	831.073	3.63074	4.28189e-05	0.0240311	5.3513	5.98797	0.0824566	-0.788254	1.73807	0.0977127	-3.94744	0.765588	-0.0157109	-1.1629	-1.37939	0.355093	-0.989671
WWSEW	4	m2157	19611.7	11	1782.88	7.78893	2.93614e-13	0.0515533	180.668	185.496	-6.95429	13.4805	-4.87658	-3.10579	-1.9613	-0.804544	-4.45464	-0.77949	-2.09523	-1.96837	-0.304635
WWSEW	4	m2321	8960.29	11	814.572	3.55865	5.80121e-05	0.023554	239.64	241.426	-0.791075	-0.347912	0.0827119	-1.67679	9.87335	-2.11959	-2.0513	-0.0931753	0.148234	-2.26198	3.74122
WWSEW	5	m2576	20643.3	10	2064.33	9.01852	1.41888e-14	0.0542651	74.289	80.9696	-6.40321	-6.7704	-0.812894	-2.88645	6.96695	-2.92488	-1.04282	-1.61358	-2.03508	-1.61539	0.250612
WWSEW	6	m3067	12355.1	11	1123.19	4.90694	1.64797e-07	0.032478	106.342	107.81	-7.44221	0.524492	0.423812	-0.679665	3.4516	-1.2766	-0.785418	-0.14332	0.23255	1.09105	-6.60937
WWSEW	7	m3541	16398.5	11	1490.77	6.5128	1.10731e-10	0.0431069	127.249	130.133	-6.33751	-4.20821	-0.287001	0.329883	-1.3946	-4.2701	-0.346777	-0.294141	-4.75353	1.18969	-0.24989
WWSEW	9	m4259	7468.79	10	746.879	3.26292	0.000347185	0.0196332	8.23706	13.3524	-1.64437	-2.92015	-0.210946	-1.43737	-2.7913	0.605922	-0.448218	0	-1.93181	-1.76522	-0.0700178
WWSEW	9	m4402	7832.88	11	712.08	3.11089	0.000369524	0.0205903	113.601	116.346	1.17148	-3.96347	-1.4373	-0.62222	4.99756	-1.80865	-2.28638	-0.822553	2.25628	0.508196	0.929561
WWSEW	10	m4701	11731.9	11	1066.54	4.65943	4.95417e-07	0.0308398	77.1806	80.1448	3.5883	3.01929	4.14723	2.01797	0.174636	2.71421	1.12225	1.40747	1.48627	1.77492	2.28118
