# Supplementary material for: Numerous genetic loci identified for drought tolerance in the maize nested association mapping populations
Source: BMC Genomics. 2016 Nov 8;17:894. doi: 10.1186/s12864-016-3170-8 (PMC5101730; doi:10.1186/s12864-016-3170-8)
Supplement: Additional file 6: — Joint linkage analysis summary for the seven drought-related traits under the WW and WS conditions in the US-NAM population. (XLSX 79 kb) [file 12864_2016_3170_MOESM6_ESM.xlsx]

## Sheet: Sheet1
Trait	Chromosome	Name	SS	df	MS	F	pvalue	Rsq	lowerCI	upperCI	Additive effect
											B97	CML103	CML277	CML322	CML333	CML69	Ki11	Ki3	Ky21	M162W	M37W	Mo18W	MS71	NC305	NC358	oh43	oh7B	Tx303	Tzi8
WSASI	1	m327	474.72	19	24.9853	2.55023	0.000248282	0.0597966	99.6642	104.608	0.682447	0.00540104	-0.278868	-0.957918	-0.0690933	-0.463558	0.724425	-2.01548	0.273538	0.678088	-0.00669766	3.61697	0.84683	0.666445	-0.362163	-0.42748	-0.792805	2.79349	2.97294
WSASI	1	m346	494.645	19	26.0339	2.65726	0.000126988	0.0623063	125.46	148.058	-0.0894879	-0.648462	0.639441	1.47551	0.0131074	0.722314	-1.18767	2.08915	0.17082	-0.451023	-0.576265	-3.17538	0.18209	-0.968497	0.217584	0.561822	1.07158	-2.39113	-2.48281
WSASI	2	m1239	586.939	19	30.8915	3.15308	4.97316e-06	0.0739319	175.369	181.539	0.0202555	-0.369882	-0.468387	0.330561	0.0181257	0.927646	-0.0517598	0.314825	0.731247	0.460244	1.08048	0.434056	0.369638	0.891637	0.452111	0.766973	0.15161	0.17681	-0.426289
WSASI	6	m3283	597.331	19	31.4384	3.2089	3.41241e-06	0.0752408	74.604	85.967	0.178269	-0.0284126	-0.0716025	-0.0945243	0.620531	-0.305197	0.0211881	-0.0853099	0.242208	-0.105993	1.03411	1.73281	-0.0420018	-0.318125	0.99657	-0.624322	0.582957	0.13463	0.323559
WSASI	7	m3974	609.196	19	32.063	3.27264	2.21398e-06	0.0767354	161.801	162.07	-0.314539	-0.324899	0.143282	-0.90923	-0.21643	-0.894637	-0.0176786	-0.662975	-0.584803	-0.591008	0.742073	0.20963	-0.812943	-0.606526	-0.683213	0.370276	-0.219192	-0.386899	0.021527
WSASI	9	m4768	526.351	19	27.7027	2.82759	4.27042e-05	0.0663001	126.933	134.643	-0.0485955	-0.765802	-0.327669	0.395134	0.0612649	1.10955	0.572556	0.525524	1.00435	0.103617	0.328851	0.514496	-0.749793	0.0439299	-0.0890653	0.633771	-0.465583	0.254339	0.785655
WSASI	10	m5066	550.326	19	28.9645	2.95639	1.84182e-05	0.0693201	85.3196	99.2035	0.239373	-0.594145	0.251743	-0.25332	0.228432	-0.189677	0.760614	0.479861	-0.167893	-0.241778	-0.998176	-0.279117	0.0189011	-0.699625	-0.347463	-0.553236	0.18805	0.218074	-0.15054
WSEL	1	m97	222.798	19	11.7262	3.74701	8.2438e-08	0.0608675	19.6339	25.4233	-0.024572	-0.140513	-0.176926	-0.150575	0.0896485	-0.438513	-0.230094	-0.0664435	-0.226995	0.075498	0.0713871	-0.309029	-0.342408	-0.154675	-0.649771	0.382786	0.134099	-0.354569	-0.835472
WSEL	1	m671	190.931	19	10.049	3.21106	3.37294e-06	0.0521615	252.63	263.199	0.0218738	0.572037	0.0329296	-0.126236	-0.641405	0.0671984	-0.248932	0.223119	0.241157	-0.123811	0.0757253	-0.25788	0.357649	-0.101672	-0.271728	0.251273	0.535794	-0.142145	0.0474398
WSEL	2	m1206	315.479	19	16.6042	5.30571	8.68063e-13	0.0861876	153.951	169.309	-0.106208	0.338677	0.554728	0.304729	0.140692	0.568045	0.261123	0.439926	0.32732	-0.0999345	0.315091	0.400623	0.1477	-0.339851	0.627413	0.0350867	-0.344377	0.470126	0.840848
WSEL	2	m1422	144.854	19	7.62389	2.43614	0.000501248	0.0395735	217.65	222.437	-0.0455552	0.288935	-0.604147	0.0942811	0.45307	0.0944166	0.476712	0.10957	-0.0754386	0.213998	-0.212531	-0.714905	0.106162	-0.0491555	-0.148126	-0.188811	0.368334	0.0511303	0.202266
WSEL	4	m2198	158.686	19	8.35188	2.66876	0.000118293	0.0433522	61.5206	82.0128	0.05891	0.107177	-0.303218	0.213483	0.18233	-0.230668	0.0589955	-0.370261	0.069731	0.150452	0.123215	0.0315824	-0.150674	0.778794	0.0440782	0.3838	0.59041	0.165904	0.0212945
WSEL	4	m2328	175.519	19	9.23786	2.95187	1.90194e-05	0.0479511	166.922	171.91	-0.377642	0.138167	0.253956	0.0973198	0.0549002	0.595899	-0.457501	0.028088	0.241454	0.0697992	-0.00452792	-0.239414	0.158056	-0.653483	0.463347	0.0139538	-1.00662	-0.18731	0.302629
WSEL	5	m2716	198.137	19	10.4283	3.33226	1.47862e-06	0.0541303	19.5243	24.3771	0.421138	0.0857452	0.20032	0.0550135	0.380277	0.0373664	0.530169	0.346418	-0.291822	0.614124	-0.465702	0.422768	-0.334156	0.0127999	-0.147097	0.0274163	1.07793	0.266095	-0.882673
WSEL	5	m2793	178.513	19	9.39544	3.00222	1.36445e-05	0.0487691	53.3984	71.3771	-0.331148	-0.0525727	-0.0210308	0.0542489	-0.504512	-0.170683	-0.36801	0.0996678	0.62062	-0.565759	0.771395	0.0212524	0.253145	0.281845	0.226811	0.107838	-0.342284	0.354652	0.321863
WSEL	5	m3103	182.776	19	9.61979	3.07392	8.47497e-06	0.0499337	206.723	209.684	-0.328237	0.00453824	-0.33699	-0.0886775	-0.0048706	-0.337363	-0.0836075	-0.395985	-0.125392	-0.322046	-0.284133	0.294442	-0.404881	-0.481741	-0.102446	-0.604928	-0.00875853	-0.248506	0.0142041
WSEL	6	m3308	166.341	19	8.75481	2.79752	5.1972e-05	0.0454437	86.2814	96.5527	0.0858827	-0.147129	0.0931015	-0.0637449	-0.231936	0.206229	-0.660688	-0.422053	-0.222871	0.140698	-0.274847	0.539762	-0.0267793	-0.23088	-0.290662	0.364033	0.247446	-0.518546	-0.0723983
WSEL	6	m3427	246.05	19	12.95	4.13805	5.02267e-09	0.0672197	129.795	136.407	0.0764837	0.0273424	0.0859361	-0.420561	-0.263808	-0.190367	0.157223	-0.894293	-0.444074	-0.417699	-0.262449	-0.0665631	-0.802507	-0.273812	-0.0963082	-0.53888	-0.282637	-0.106662	-0.37414
WSEL	8	m4384	154.889	19	8.15206	2.60492	0.00017682	0.0423151	145.698	153.707	0.0262937	-0.231628	0.0732918	-0.232579	-0.167975	-0.117301	0.0575772	0.3001	-0.551846	-0.211964	-0.462706	0.176259	0.0153876	-0.0935294	-0.1038	0.099025	0.540053	0.102468	-0.177698
WSGYPP	1	m348	19509.9	19	1026.84	3.15746	4.75173e-06	0.0626506	147.723	170.536	-1.06633	4.963	-4.85829	-3.44973	1.73759	0.743657	0.20496	1.02432	-0.801906	0.557162	1.46942	-0.254817	-5.49553	4.24562	-2.65375	-2.38294	-2.24438	2.55284	-4.48952
WSGYPP	2	m1158	17962.9	19	945.418	2.9071	2.51281e-05	0.057683	101.543	151.735	-0.656421	0.58025	4.89083	2.06816	-2.45382	-4.67828	-1.46289	-5.40552	-3.14069	-4.79542	-1.58629	-0.0619774	0.921627	-2.92738	-2.75494	-0.280991	-0.705972	-2.76878	1.75157
WSGYPP	3	m1731	14720.3	19	774.753	2.38231	0.000688306	0.0472701	162.314	170.123	-4.2352	-3.00223	-0.988537	-0.571675	-0.406846	2.65108	0.975762	0.144083	4.44463	-1.46509	3.01278	-2.98916	1.80428	-3.26377	1.05319	-0.137847	5.05108	3.2711	2.848
WSGYPP	3	m2001	16411.8	19	863.778	2.65606	0.000126697	0.0527018	217.936	222.478	0.134591	-3.35468	-0.306243	0.865708	-0.518512	-0.474655	-3.45806	1.68552	-1.86251	-2.47614	-1.62786	-1.68141	-3.13708	-2.78858	-3.01174	-0.626318	-7.38844	-0.447859	-0.136707
WSGYPP	7	m3633	17741.3	19	933.751	2.87122	3.17724e-05	0.0569711	0	4.58387	0.407653	-0.176349	2.38074	0.364277	-1.83376	4.6469	-0.654864	6.3567	3.16301	2.06272	-2.7285	3.8783	-2.54794	1.22065	0.924279	-4.369	4.88553	4.89288	0.790471
WSGYPP	7	m3895	15465	19	813.95	2.50284	0.000330049	0.0496617	134.142	147.578	2.08706	4.48424	4.27237	-0.939977	-1.86093	5.40749	1.19752	-1.98715	-3.07349	0.0236819	-2.46524	-1.85062	-0.294117	2.43556	0.482365	3.41677	4.18811	3.65684	-2.27618
WSGYPP	8	m4365	17019.6	19	895.771	2.75444	6.76699e-05	0.0546538	144.669	157.754	-1.86079	4.00117	2.02081	-2.75972	-1.45045	-1.16732	0.339092	-1.30585	-3.52732	0.537023	-4.73142	-4.41031	4.55025	0.699452	-3.61107	0.497578	4.8409	1.59868	-0.499196
WSGYPP	9	m4746	23048.7	19	1213.09	3.73018	9.01556e-08	0.0740145	122.594	125.899	2.05532	1.31722	-3.58268	-2.01272	0.398611	-4.31992	-4.34806	-3.98393	-3.76997	1.53747	0.195718	-0.726774	0.878676	-0.062802	-0.0905411	-5.70776	1.28552	-6.49952	-1.85881
WSGYPP	10	m5102	22843.5	19	1202.29	3.69696	1.1403e-07	0.0733554	101.87	115.612	-2.90495	6.40122	-5.39046	-0.733211	3.96589	-3.01542	-3.00839	-2.44268	3.8533	0.270026	2.85455	-2.97825	-1.11007	-3.96622	0.464253	5.49529	-0.0102356	-0.857442	1.01601
WSKNPR	1	m211	1170.98	19	61.6303	3.39778	9.28812e-07	0.103115	43.7568	52.0831	-0.816786	-0.0434501	0.470513	-0.778265	-0.639426	-0.439366	-0.553054	-0.44192	-0.713065	-0.114045	0.241721	0.145475	-0.706235	-0.472175	-0.936328	0.43323	0.219965	-1.24861	-1.47229
WSKNPR	3	m2030	941.365	19	49.5455	2.73152	7.87112e-05	0.0828959	226.872	227.354	-0.155383	-0.607078	-0.472025	0.525146	0.393427	0.527307	-0.532551	0.0466876	0.0548828	-0.505143	0.104891	-0.545749	-0.911406	-0.806386	-0.759017	0.652008	-1.21775	-0.0622214	0.710571
WSKNPR	5	m2718	848.08	19	44.6358	2.46084	0.000428545	0.0746813	20.9058	42.2291	0.447854	0.125635	0.638261	0.0573373	0.095794	0.119289	0.512085	0.408762	-0.1219	0.485783	0.144936	0.645169	-0.477442	0.461063	0.00161018	-0.0101414	1.06623	1.07156	-0.160333
WSKNPR	6	m3420	999.981	19	52.6306	2.90161	2.61803e-05	0.0880576	123.079	131.761	-0.440207	0.111229	0.333357	-0.451478	-0.458433	-0.836311	-0.65437	-2.02931	-0.0775207	-0.756336	-0.576651	-0.181439	-0.768638	-0.795745	-0.269049	-0.531085	-0.878189	-0.345282	-0.610589
WSKNPR	7	m3632	973.225	19	51.2224	2.82397	4.34067e-05	0.0857015	0	4.58387	-0.0193373	-0.0699156	0.424289	-0.0535596	-0.49771	0.792358	0.549758	1.01843	-0.0688293	0.38121	-0.569417	1.59563	0.116933	-0.0740825	0.386257	-0.426292	1.27982	0.394505	0.110548
WSKNPR	8	m4192	1084.38	19	57.0725	3.1465	5.14836e-06	0.0954895	20.9281	69.1192	-0.810871	0.697114	-0.627828	-0.00187026	-0.516248	0.584378	-0.852751	-0.421322	-0.465122	0.043061	-0.301688	-0.801952	1.25994	0.423406	-0.227347	-0.17519	1.7093	-0.607993	-0.213463
WSKNPR	9	m4585	1023.81	19	53.885	2.97077	1.66166e-05	0.0901564	21.8102	107.623	0.434961	0.79856	-0.851909	-0.222421	0.128575	-0.966055	-0.425435	-0.341054	-0.48055	-0.0252057	-0.297482	-0.770247	0.180049	0.0165489	-0.29774	-1.51867	-0.018612	-1.17322	-0.155397
WSKNPR	10	m5210	861.953	19	45.366	2.5011	0.000334712	0.075903	133.269	139.08	0.0606115	0.277965	-0.0909639	-0.716102	0.244335	0.21211	0.0281995	-0.299162	0.632909	-0.8597	0.681189	-0.857044	0.471035	-0.351487	0.260823	0.993876	0.143578	1.48443	0.210187
WSKWEI	1	m138	711.424	19	37.4433	3.51597	4.37525e-07	0.0432893	26.9123	33.8895	0.891254	-0.438199	-0.234335	-0.336658	-0.235765	-1.42979	-0.440727	-0.834961	-0.436486	0.385363	-0.426502	-0.687868	0.646605	0.319456	-0.112571	-0.21098	0.41325	-1.62787	0.310444
WSKWEI	1	m529	606.63	19	31.9279	2.99806	1.44843e-05	0.0369127	220.095	222.009	-1.32109	0.127309	-0.316425	-0.220773	0.107426	-0.184904	-0.216164	-0.391081	-0.0119007	0.0935711	0.614384	-0.309052	-1.13148	-0.385374	-0.143404	-0.736082	0.0745345	-1.25489	-0.734244
WSKWEI	1	m685	619.702	19	32.6159	3.06266	9.45236e-06	0.0377081	266.096	267.867	0.535012	0.661936	0.728979	0.554433	-0.270384	-0.0306069	-0.581182	0.401828	0.00343186	0.746134	-0.0448984	-1.1128	0.612338	-0.55193	0.412223	0.511575	-0.450762	1.48228	-0.394473
WSKWEI	3	m1487	509.269	19	26.8036	2.51689	0.000311671	0.0309884	0	4.33231	-0.812652	0.0298854	0.144629	0.086181	0.48378	1.06002	-0.228563	-0.144346	1.47208	0.459014	0.244596	0.31027	-0.0803573	-0.200837	-0.151464	0.662657	0.935389	0.494928	-0.103874
WSKWEI	4	m2153	611.552	19	32.1869	3.02239	1.23384e-05	0.0372122	25.7869	37.1078	-0.391768	0.636508	0.416878	-0.617743	0.0180788	-0.0737016	0.793135	0.430264	0.486464	1.31279	-0.933737	0.0936084	0.0895913	0.315053	0.866539	0.222111	-0.205335	-0.390384	-0.388462
WSKWEI	4	m2455	839.25	19	44.1711	4.14771	5.0488e-09	0.0510673	200.744	205.879	1.20281	0.177248	0.753547	0.604049	0.221072	1.10637	0.0313619	-0.113532	0.610412	0.32295	0.524556	0.401746	0.301331	0.0431764	0.294988	0.733474	-0.21769	2.35533	0.103329
WSKWEI	5	m2939	755.784	19	39.7781	3.73521	9.49309e-08	0.0459885	177.221	178.523	0.203894	-0.756071	-0.558824	-0.60858	-0.676851	-1.20837	0.319724	-0.526833	0.298189	-0.634683	-1.68421	0.273301	-0.101763	-0.934109	-0.468169	-0.111043	-0.30594	0.416811	0.377746
WSKWEI	6	m3247	654.352	19	34.4396	3.23391	3.00608e-06	0.0398165	60.192	69.867	1.4322	1.03844	-0.720873	0.393496	-0.683439	0.251431	-0.00951906	0.0819853	0.057604	-0.634515	0.778582	-0.0966574	-0.517643	-0.236654	-0.437964	-0.0972318	0.0236348	0.109919	-0.0706131
WSKWEI	6	m3517	541.852	19	28.5185	2.67792	0.000114273	0.0329711	152.073	154.773	0.704083	-0.864926	0.153744	-0.205579	0.271565	-0.284065	0.235384	-0.846758	0.154435	-0.0711474	-0.678421	-0.640314	-0.595702	-0.696349	-1.03015	-0.318458	-0.163952	0.222398	-0.704572
WSKWEI	7	m3993	618.318	19	32.5431	3.05583	9.89055e-06	0.0376239	161.288	167.815	0.656157	0.888331	0.750909	0.379746	0.490054	-0.207164	0.532589	-0.10867	0.456576	0.337582	1.03458	-0.148214	-0.16659	-0.176615	0.578521	0.860057	0.179171	-0.264056	0.76032
WSKWEI	9	m4645	870.467	19	45.814	4.30199	1.65678e-09	0.0529668	34.785	91.4752	-1.07143	0.182607	-1.20383	-0.659362	-0.257713	-1.51389	-0.625801	0.046859	-0.453638	1.49119	-0.531492	-1.04614	1.04179	0.46578	-0.488418	0.162298	0.778022	0.802966	-0.529819
WSKWEI	9	m4768	877.339	19	46.1757	4.33595	1.29493e-09	0.053385	129.343	131.874	2.1745	-0.274407	-0.0313658	0.762651	0.0852901	1.44716	-0.197227	-0.414487	1.31513	-0.558652	0.780764	1.14765	0.477806	0.367708	-0.143315	0.432799	0.226268	1.12371	0.126237
WSKWEI	10	m5192	658.106	19	34.6372	3.25247	2.65203e-06	0.040045	132.511	133.726	-0.391287	0.922863	-0.634901	-0.459607	-0.426474	0.200423	-0.974698	0.851374	-0.266293	-0.777655	-0.342574	-0.347975	-0.861767	-0.138355	0.768773	-0.383297	-0.115581	-0.17078	0.569353
WSPH	1	m65	22145.8	19	1165.57	4.20238	3.0119e-09	0.0284478	12.3981	14.4493	2.78362	-1.61114	0.211444	-8.61319	0.963516	-0.402992	0.321279	1.57237	0.491252	-4.14328	-5.44344	-2.09622	0.501331	-0.927949	-0.225268	-0.741513	1.14067	7.18517	-0.363287
WSPH	1	m271	24054.1	19	1266	4.56449	2.10291e-10	0.0308991	66.7702	74.0464	0.0576458	-0.37608	7.16366	2.80212	-1.23103	6.09011	-0.869389	0.50166	-0.63508	-0.811932	3.17091	-1.24509	2.49967	5.14277	0.550652	1.27547	8.68613	3.06326	2.00183
WSPH	1	m463	21149.1	19	1113.11	4.01323	1.18682e-08	0.0271674	199.485	202.767	-0.744525	-2.77234	0.635701	-4.0378	-4.90353	-0.417946	-2.11757	1.56758	-0.0230792	-1.44122	6.71707	0.890618	2.45967	-4.57561	-4.16185	0.329713	-1.93453	8.05379	-6.56225
WSPH	1	m621	17781.2	19	935.851	3.37414	1.08142e-06	0.0228411	246.479	252.257	-5.26683	-0.294891	3.65635	-4.07613	1.71875	-5.24147	1.00124	0.985665	-4.31933	-3.52675	-1.03532	4.4682	-3.84575	4.67655	-4.83116	3.87629	1.7216	3.32538	-1.06046
WSPH	1	m670	16060.8	19	845.306	3.04769	9.89706e-06	0.0206312	258.428	263.199	3.05751	0.735058	-2.54358	1.5043	-3.98347	3.94884	-2.30728	-6.03505	5.5093	3.21047	3.71871	-1.4783	2.74569	-2.53027	2.46475	2.02668	-2.25147	-4.67524	-2.85419
WSPH	2	m964	15869.6	19	835.245	3.01141	1.25988e-05	0.0203856	17.6101	18.761	-2.68766	-2.44604	-0.195345	-0.731733	1.34176	-5.16589	-1.52176	-3.64857	2.65341	-0.864069	0.604424	1.4298	-4.57635	-0.310042	-3.56408	0.841965	2.55914	4.4168	1.17609
WSPH	3	m1693	17234.7	19	907.091	3.27045	2.20163e-06	0.0221392	149	150.829	-1.40566	-4.2697	0.69362	0.212666	-2.70628	-1.26421	-0.277416	-4.21205	2.68028	-2.56088	3.91573	0.518587	0.372129	-2.69743	1.63685	-3.55105	4.40335	-3.90457	-2.60714
WSPH	3	m1866	22062.6	19	1161.19	4.18659	3.37898e-09	0.0283409	194.467	199.274	-2.15737	1.1342	-6.11204	-2.88042	0.88771	0.884812	-5.33203	-2.38723	-3.55194	-0.658019	1.68677	-4.91716	-3.29271	-0.0432319	-2.78818	-2.28088	-4.85328	5.86203	-1.60932
WSPH	4	m2133	19054.7	19	1002.88	3.6158	2.01229e-07	0.024477	22.7124	26.8055	-1.7711	-1.63737	-4.01742	1.86956	-1.51937	2.14638	6.61012	-3.47406	-3.17829	1.67114	-4.73595	-3.69577	-1.48869	-0.316663	-3.34954	-4.55457	-5.16721	-1.0193	-5.96326
WSPH	4	m2272	17708.9	19	932.046	3.36042	1.18852e-06	0.0227482	131.255	152.077	-3.18443	-2.15102	-0.803199	-8.07513	-1.00587	-1.79497	-1.61657	2.82761	-1.77932	0.377023	-1.08062	3.69046	-3.43934	-7.70968	-2.73656	-3.33746	4.82832	-2.33634	-0.422548
WSPH	4	m2352	17154	19	902.844	3.25514	2.44392e-06	0.0220355	171.631	175.372	-0.115413	7.0403	0.802654	0.662276	-1.72342	-1.75275	-3.94842	0.295445	3.4076	5.07002	-1.47897	-2.05124	-1.54939	1.047	-0.282541	5.89116	-0.204641	5.63111	0.334118
WSPH	4	m2441	16321.8	19	859.043	3.09722	7.10704e-06	0.0209665	196.514	200.869	2.91704	3.36037	-0.103492	3.13403	4.26662	1.01101	6.03808	1.44729	-0.368362	-0.553519	5.9744	0.820084	2.17004	0.119596	3.0921	-0.56292	1.33711	-5.07655	1.11417
WSPH	5	m2849	22414.4	19	1179.71	4.25335	2.0765e-09	0.0287928	86.2613	127.605	0.819975	-6.36375	-1.29783	-3.81496	-1.52773	-3.24903	-3.06403	-1.34549	0.0891346	-2.2517	-6.55223	0.534476	-2.5906	-0.735396	-0.71077	0.0479125	-0.414689	-4.32801	1.84146
WSPH	5	m3072	21726.4	19	1143.49	4.12278	5.37298e-09	0.027909	203.698	204.605	-2.10657	-3.04586	-0.542063	2.43181	-1.73558	-5.52088	-1.92925	-1.57716	-3.01368	-1.58135	-4.83195	-0.690874	-2.50369	-6.77281	-2.4178	-0.181439	-3.72232	0.404521	-0.976212
WSPH	6	m3295	58514.3	19	3079.7	11.1036	1.02924e-32	0.0751655	88.9056	90.0466	4.32879	2.99547	-1.88311	2.19891	-0.128369	1.89933	-17.102	-0.366035	2.32706	2.94259	2.36013	3.69998	2.73595	1.13358	0.315326	2.55554	2.70132	2.77048	-0.306311
WSPH	7	m3905	18961.9	19	997.997	3.5982	2.27681e-07	0.0243579	140.009	150.079	-2.73075	-1.93378	-2.77382	-2.00542	-1.00049	-3.91449	0.0313184	-2.03587	-3.25718	-3.68084	-0.941402	-5.49004	-6.78429	-0.281137	-4.41349	2.23822	-0.477251	4.30842	-2.04626
WSPH	8	m4227	14678	18	815.442	2.94001	3.13038e-05	0.0188548	85.8435	95.5804	-2.19697	-7.46782	-6.32161	-24.3008	-12.4175	-3.22227	10.8477	-2.40025	0.517745	-26.8692	3.36607	-1.77643	-4.08376	-2.15747	2.64197	-3.96143	-0.926915	1.76324	-10.0456
WSPH	8	m4235	15679	18	871.053	3.14052	8.78065e-06	0.0201407	95.5804	99.1596	-1.84622	8.44215	2.4102	24.5682	10.367	0	-13.0182	0.152816	-4.50517	25.3867	-2.3023	-0.530196	0.873575	-3.93809	-5.3779	4.39598	-4.45623	-3.93851	8.47376
WSPH	9	m4706	32261.9	19	1698	6.122	1.51816e-15	0.0414426	102.493	108.344	4.67384	0.944303	5.10277	2.15624	4.54256	1.19281	-4.77827	0.879344	-1.47112	0.555261	0.761026	4.88556	3.14547	3.23727	4.4349	0.347951	1.55086	3.86681	6.23654
WSPH	10	m5096	37860	19	1992.63	7.18428	3.76572e-19	0.0486337	97.7347	105.299	1.72266	1.8846	5.16417	3.37556	4.08329	2.44586	10.3972	3.32403	5.71298	4.42952	0.0646245	-2.4572	3.847	2.97666	5.78741	1.31591	-0.831629	-1.09437	-1.83248
WSSEW	1	m222	27484.7	19	1446.56	2.52157	0.000295276	0.0585862	50.8594	54.8215	0.231443	4.55776	1.36158	-0.698788	0.841108	0.249717	-0.347987	-1.4332	-6.10956	1.3861	4.39793	1.95232	-6.3709	-1.77269	0.275753	-1.50046	5.13857	-0.55401	-8.11382
WSSEW	3	m2001	35185	19	1851.84	3.22803	2.97287e-06	0.0750001	220.703	227.354	-0.772668	-5.32486	-1.64068	0.735232	-0.986265	0.597127	-6.74026	3.37433	-4.04356	-3.9297	-2.53828	-2.80742	-5.34405	-6.70898	-2.80214	-0.916955	-6.39662	1.90918	2.86709
WSSEW	4	m2199	44950.2	19	2365.8	4.12393	5.44475e-09	0.0958155	71.5356	82.0128	3.0848	-4.03389	-1.88255	5.78128	-0.70713	5.7265	5.22092	-7.85269	-9.91454	13.5927	3.29629	6.87683	-4.37162	8.37911	-6.13117	21.6771	-2.82559	12.1257	7.85514
WSSEW	4	m2261	34835.4	19	1833.44	3.19595	3.69459e-06	0.0742548	145.32	152.43	-4.28291	5.06369	0.165795	-5.90425	2.42747	-8.42103	-2.79577	0.0963886	16.6906	-13.1942	-3.08906	-8.49274	3.70215	-6.17103	0.0512237	-15.0411	-0.465692	-7.74613	-3.9985
WSSEW	6	m3445	34549.7	19	1818.41	3.16975	4.41008e-06	0.0736459	132.886	141.511	-1.58119	3.29166	4.80042	-4.84364	-1.79924	-3.59973	0.518953	-3.61557	-2.40276	-6.35014	0.461023	0.784305	-5.5146	-2.20722	-0.982197	-3.39275	-4.05392	-2.56095	-7.01174
WSSEW	7	m3638	36209.6	19	1905.77	3.32203	1.5664e-06	0.0771842	0	5.03733	0.0770366	-1.02271	0.794404	-1.02794	-4.7832	4.81512	1.92475	7.08368	0.883623	-1.587	-4.34897	6.60734	-4.36683	-0.328386	2.55992	-1.23403	8.69457	6.77826	1.59423
WSSEW	7	m4071	31490.4	19	1657.39	2.88907	2.84586e-05	0.0671248	172.881	173.797	-1.49022	1.66954	4.12552	-1.8001	2.65274	3.82115	-0.257568	3.37408	5.06103	3.17272	4.48748	0.644538	6.20497	1.54483	-0.156819	5.06331	6.71979	7.82111	7.0348
WSSEW	8	m4364	38651.6	19	2034.29	3.54607	3.32861e-07	0.0823895	145.222	147.066	-2.28303	5.93705	2.29604	-2.1386	-4.9244	-2.40815	-0.735746	-4.81355	-4.78134	-0.386976	-1.70497	-9.75481	7.77827	-0.838156	-5.34169	0.154539	9.30383	-2.42036	-2.70128
WSSEW	9	m4579	36734.1	19	1933.37	3.37015	1.12598e-06	0.0783021	17.6688	21.9651	1.18704	2.77529	-6.08504	-0.595148	0.267354	-3.20418	-5.86574	-3.56585	-2.14117	-0.040184	-0.931156	-3.58977	-0.167312	-1.09796	0.464146	-8.61176	-3.55488	-9.64497	-3.65436
WWASI	1	m270	158.024	19	8.31705	2.50363	0.000331222	0.0292188	66.7702	77.4874	-0.277953	-0.193907	0.273897	0.0257102	-0.283879	-0.318128	0.213879	0.105489	0.103438	-0.0249613	-0.426638	0.686613	0.239775	0.0944049	-0.527212	-0.115298	-0.510083	0.288396	-0.0223993
WWASI	1	m425	170.091	19	8.95215	2.69481	0.000100115	0.0314499	188.073	192.042	0.0894163	-0.530828	0.453584	0.0548701	-0.0842649	0.131994	-0.696914	0.222511	0.174342	0.387955	0.320542	0.0822545	0.518146	-0.331323	0.759928	0.452885	0.484305	0.419223	0.316492
WWASI	1	m459	159.363	19	8.38751	2.52484	0.000290596	0.0294663	198.469	211.52	-0.343936	0.113531	-0.459401	-0.116467	0.108738	0.0616166	0.721657	-0.118873	-0.00154051	-0.406539	-0.515604	-0.678723	-0.136941	0.131718	-0.892374	-0.175158	0.139988	-0.0499074	-0.103955
WWASI	1	m705	220.772	19	11.6196	3.49777	4.70879e-07	0.040821	269.143	278.504	0.128805	-0.158364	0.0323714	0.349745	-0.0246467	0.116748	0.168955	0.399416	0.570901	-0.120072	-0.0249712	0.533537	-0.00195714	-0.247644	0.70638	0.57143	0.109141	0.136957	0.0477065
WWASI	2	m942	157.354	19	8.28181	2.49302	0.000353559	0.029095	11.3976	15.9866	-0.356917	0.145788	-0.192507	-0.258863	0.0581592	-0.258467	-0.085299	0.050113	-0.0561322	-0.442085	-0.186295	-0.227656	-0.308709	0.150635	0.200979	-0.178482	-0.134617	0.111152	-0.714055
WWASI	2	m1174	181.566	19	9.55612	2.87662	3.10617e-05	0.0335717	139.183	145.059	-0.0275488	-0.0462582	0.258352	-0.0852403	0.145966	0.275264	0.0935484	-0.111524	0.0149605	0.380333	0.804744	0.279537	0.350595	0.321219	0.12759	0.327212	-0.362567	0.0897009	0.24317
WWASI	3	m1524	151.029	19	7.94887	2.3928	0.000650868	0.0279253	9.06534	12.8831	0.369317	-0.217251	-0.592279	-0.251068	0.121654	-0.134304	-0.104459	0.0246048	0.0938626	-0.162518	0.0323281	-0.305353	-0.192581	-0.0568654	-0.364978	-0.436153	-0.102786	-0.211997	0.488434
WWASI	3	m1738	170.482	19	8.97273	2.70101	9.62489e-05	0.0315222	165.704	166.254	-0.974016	-0.243299	0.608075	-0.345327	0.175169	1.29666	-0.202279	-0.342967	-0.688133	-0.745967	-0.598408	-4.81788	-0.17642	-0.640812	-0.378675	0.144721	-0.0204885	-0.121587	-1.31447
WWASI	3	m1747	186.071	19	9.79321	2.94799	1.94677e-05	0.0344047	166.794	170.492	1.37216	0.199266	-0.743245	0.481812	-0.300853	-1.05291	0.00342187	-0.0539895	0.331428	0.830237	0.363711	5.04347	0.263184	0.547557	0.706145	0.00453739	0.471422	0.277621	0.61157
WWASI	4	m2205	153.826	19	8.09612	2.43712	0.000497627	0.0284426	31.1147	102.834	-0.0385016	0.0604005	-0.454327	-0.438695	0.319125	0.0941476	0.0581317	0.636355	-0.390192	-0.300138	0.0385232	0.291421	-0.104344	-0.240787	-0.263049	-0.249589	0.0920522	-0.343879	0.454583
WWASI	5	m2829	266.59	19	14.031	4.22368	2.6839e-09	0.0492927	74.4507	92.2928	-0.456549	0.126612	0.0361449	0.127315	-0.0124866	0.139033	-0.488177	-0.49387	0.238075	0.0345864	0.747912	0.331429	-0.0366647	0.468064	-0.0596875	0.148111	-0.273543	-0.262522	-0.525238
WWASI	5	m3096	215.154	19	11.3239	3.40877	8.7156e-07	0.0397822	207.506	209.743	0.44586	-0.236451	0.397905	0.235674	0.094526	-0.336589	-0.412843	0.631938	-0.26329	-0.207489	0.34773	0.439233	0.252274	0.125497	-0.388313	-0.154247	0.149373	-0.0204153	0.135613
WWASI	6	m3213	169.899	19	8.94203	2.69176	0.000102072	0.0314144	10.3543	27.8035	-0.0447546	-0.0890205	0.0361603	0.125031	0.0476162	0.178427	-0.0277274	0.306112	0.144214	0.0719595	0.794161	0.577719	0.00657462	0.245602	0.393835	-0.304585	0.0681624	-0.17186	0.464976
WWASI	6	m3420	234.96	19	12.3663	3.72256	9.757e-08	0.0434443	129.795	132.886	-0.235825	-0.129134	-0.0171846	-0.446574	0.0769716	0.782723	0.104105	-0.128339	0.141533	-0.17589	-0.477129	0.76457	-0.166996	0.0675096	0.372773	0.0102138	0.0109018	0.404088	-1.18285
WWASI	6	m3521	254.005	19	13.3687	4.02429	1.13539e-08	0.0469657	153.218	155.436	0.452746	0.439711	0.432429	0.352571	-0.297559	-0.206678	-0.191844	-0.196115	0.150937	0.597648	-0.00802174	-0.899368	0.314843	0.246947	-0.0758253	0.168861	-0.209842	0.147468	0.858918
WWASI	6	m3623	198.253	19	10.4344	3.14099	5.39528e-06	0.0366571	165.152	168.69	0.139017	-0.152479	-0.133048	-0.103288	0.391218	-0.134279	0.407096	0.204441	0.12288	-0.0898856	0.205894	0.698601	-0.223053	0.132595	-0.214838	0.204923	0.611694	0.512843	-0.257782
WWASI	7	m3959	203.3	19	10.7	3.22095	3.14576e-06	0.0375903	158.754	159.891	-0.223301	-0.366461	-0.334892	-0.134398	0.0648269	-0.23845	0.279454	-0.380389	-0.483944	-0.19674	0.0301033	-0.363542	-0.288355	-0.269489	-0.0601445	-0.0952881	-0.149118	0.499123	0.419048
WWASI	8	m4281	266.78	19	14.041	4.22669	2.62577e-09	0.0493278	119.268	129.12	0.00756274	-0.380287	-0.424344	-0.230878	-0.478506	-0.43533	-0.237699	-0.387039	-0.242879	0.144129	-0.0658323	-0.645375	-0.0178351	-0.66034	-0.0215374	0.215443	0.0993746	-0.157779	0.347895
WWASI	9	m4710	239.92	19	12.6274	3.80113	5.59465e-08	0.0443613	103.176	110.928	-0.0845693	-0.342185	0.162379	0.292557	-0.245897	0.569458	0.83332	0.128138	0.273812	-0.0279034	-0.377669	0.0566439	-0.71284	-0.227102	0.0372838	0.139982	0.0976535	-0.48143	0.547766
WWEL	1	m112	167.88	19	8.83578	2.85055	3.63247e-05	0.031233	24.7994	33.8895	-0.0826288	0.109332	-0.0900649	0.210317	-0.112008	-0.361974	-0.101176	-0.148446	0.313737	0.00244485	-0.0857582	0.0843624	-0.144087	-0.368852	-0.721812	0.450715	-0.143468	0.0635264	-0.373205
WWEL	1	m255	230.638	19	12.1388	3.91616	2.39173e-08	0.0429088	64.7173	70.769	0.0590564	-0.0123189	0.203432	-0.111407	-0.533701	-0.0346019	0.0217915	0.348337	-0.683185	0.153849	-0.0590277	-0.120408	-0.366686	0.206171	0.0647822	0.605974	0.266206	-0.470976	-0.467829
WWEL	1	m667	147.161	19	7.74532	2.49876	0.000338287	0.0273785	251.379	259.211	-0.0196289	0.376518	0.0257422	0.20456	-0.46764	-0.0135574	0.176369	0.356457	-0.121076	-0.0371777	-0.3262	-0.492853	0.123076	0.203692	-0.228285	0.186611	0.118894	-0.247608	-0.0734233
WWEL	2	m1121	672.795	19	35.4103	11.4239	8.15584e-34	0.12517	60.6636	69.1795	0.0455294	0.490683	0.506216	0.180983	0.535684	0.954259	0.225699	0.570799	0.688147	0.726953	0.708281	0.344654	0.244289	0.049164	0.731291	0.127447	-0.229328	1.27038	0.722536
WWEL	3	m1489	131.132	19	6.90167	2.22658	0.00173197	0.0243963	0	4.33231	-0.246886	0.0215225	-0.449238	-0.152354	-0.24936	-0.442546	-0.15569	-0.175432	0.0860876	0.0357621	-0.0903262	-0.0971517	-0.105378	-0.269406	-0.168036	-0.048711	-0.334557	-0.497514	0.0315757
WWEL	3	m1955	156.437	19	8.23354	2.65626	0.000126455	0.0291042	207.419	219.828	-0.28703	0.106451	-0.320311	0.027106	0.374098	-0.128283	-0.244278	0.251624	-0.149592	-0.725574	0.0771164	-0.0880308	-0.109914	0.333864	-0.273333	-0.32105	-0.0330072	-0.0113286	0.116387
WWEL	5	m2605	151.525	19	7.97502	2.57286	0.000213617	0.0281904	0	4.76725	0.192182	-0.309696	-0.0586918	-0.139807	0.278263	0.101802	0.229718	-0.462784	-0.173505	-0.196399	-0.0936873	-0.35218	-0.174923	-0.437679	-0.253699	-0.308823	0.187489	0.135386	-0.394712
WWEL	5	m2814	199.484	19	10.4991	3.38718	9.90303e-07	0.0371128	70.8828	74.4507	0.195776	-0.110924	-0.0744469	0.0865895	-0.265632	-0.27688	0.239896	0.0114522	0.452187	-0.434055	0.439902	0.00030773	-0.0917606	-0.00700262	0.273225	-0.236106	0.336592	0.375579	0.34728
WWEL	5	m3102	293.881	19	15.4674	4.99002	8.78879e-12	0.0546749	206.973	208.985	-0.510846	0.128007	-0.0254826	-0.186111	-0.0668808	-0.404648	-0.223103	-0.430991	-0.112296	-0.388718	-0.231873	0.420239	-0.0859061	-0.496572	0.0584269	-0.546138	-0.533497	-0.42108	0.00271781
WWEL	6	m3261	191.205	19	10.0634	3.24662	2.59425e-06	0.0355726	55.6376	72.4769	0.00473861	0.145435	0.1808	0.058603	-0.179794	0.285523	-0.8517	-0.190001	-0.0634799	-0.276862	0.114908	0.364663	0.227103	-0.218156	-0.0932731	0.389462	-0.0137338	-0.201263	0.120177
WWEL	6	m3429	389.783	19	20.5149	6.61841	3.21789e-17	0.0725168	132.886	135.656	0.0542007	0.178944	-0.536999	-0.353407	-0.448873	-0.0630588	-0.212814	-1.46157	-0.392642	-0.0841901	0.0683411	-0.428471	-0.402628	-0.396239	0.0694932	-0.617718	0.0155034	-0.314046	-0.286236
WWEL	7	m3947	166.39	19	8.75737	2.82526	4.28122e-05	0.0309559	154.626	158.241	-0.04555	-0.414925	-0.0240461	0.0296011	-0.230871	-0.598209	0.229884	0.729904	-0.271813	-0.416358	-0.327081	0.175363	-0.415772	-0.15918	0.0475358	-0.30607	0.292782	0.163349	-0.271637
WWEL	7	m3984	141.165	19	7.42974	2.39695	0.000629831	0.0262629	161.949	165.499	-0.17699	0.102726	-0.196283	-0.214416	0.478651	0.115088	-0.571238	-0.436844	0.227651	0.500043	0.541372	-0.380053	0.413855	0.214464	0.0398598	-0.134008	0.140295	-0.281116	0.202353
WWEL	8	m4436	167.655	19	8.82396	2.84674	3.72371e-05	0.0311913	159.709	164.083	-0.142079	-0.273571	-0.215888	-0.428637	-0.045526	-0.182017	0.149222	-0.154204	-0.244956	-0.126517	-0.466493	0.0570209	-0.300412	-0.0655727	-0.479809	0.0937132	0.033953	-0.221242	-0.10789
WWEL	9	m4572	201.051	19	10.5816	3.41379	8.24127e-07	0.0374043	16.249	23.2126	0.347443	0.00789183	0.0636729	0.292905	0.391569	0.232058	0.132594	-0.0891226	-0.367191	0.135396	0.0620639	0.44726	0.0592602	0.162213	0.243986	-0.626125	0.179685	-0.311451	-0.197109
WWEL	9	m4819	173.936	19	9.15454	2.95339	1.85195e-05	0.0323598	141.368	145.118	0.267913	0.337705	0.232032	-0.0221213	0.52027	0.293892	0.178776	0.40459	0.232771	0.427996	-0.00850794	0.408838	0.212042	-0.00566456	-0.189628	0.57024	0.169278	-0.0161634	0.0554768
WWEL	10	m5047	238.86	19	12.5716	4.05578	8.75487e-09	0.0444385	24.6515	89.9843	-0.19598	-0.319308	-0.0941247	-0.143002	0.0832734	-0.272821	-0.334064	-0.543317	0.280515	0.121495	-0.34946	-0.259522	-0.0320129	-0.730815	-0.162628	0.0809014	0.47608	0.194227	-0.595012
WWGYPP	1	m323	35083.5	19	1846.5	2.55964	0.000229864	0.0433387	72.7017	104.608	-6.98324	4.85528	-3.63241	-3.56602	1.45431	-1.11026	1.14727	-0.799247	-0.631807	-1.07055	3.43535	-0.949891	-6.65931	0.12875	-1.91701	-5.07243	-0.103457	0.919435	-6.70926
WWGYPP	3	m1866	42063.6	19	2213.87	3.0689	8.47192e-06	0.0519611	191.838	197.248	-8.11806	2.08015	-3.23601	-4.23626	2.08552	-3.02414	-1.94224	-6.69938	-1.67245	-7.85922	-3.10858	-5.80861	-1.70537	2.0636	-5.99448	-6.7248	-1.69619	-1.94275	-2.55336
WWGYPP	3	m2001	32129	19	1691	2.34409	0.000859445	0.039689	220.703	223.69	3.13807	-2.55224	-2.09249	-3.82173	0.373807	-3.11646	-7.19013	3.21159	-3.39117	-3.31302	0.146588	-2.4809	-4.08445	-4.6451	-3.87053	-0.707565	-4.78561	2.84301	3.64792
WWGYPP	4	m2386	40022.6	19	2106.45	2.92	2.27647e-05	0.04944	183.738	185.181	-1.74774	-1.88911	-3.14508	5.4387	-6.00061	-4.56435	-0.410101	-6.62141	5.51174	2.29785	-2.63851	-2.81548	-3.95703	-3.66338	0.42566	5.94037	-3.75103	0.589859	0.668253
WWGYPP	5	m2716	38965.4	19	2050.81	2.84286	3.77185e-05	0.048134	17.8911	23.5739	9.25073	-3.88209	0.721201	5.09966	0.641921	-1.43815	6.06538	-1.29626	3.12627	-1.80975	0.833318	-1.07727	-1.63027	0.123718	1.40834	-7.00236	2.16102	-0.128671	0.12969
WWGYPP	6	m3368	32414.6	19	1706.03	2.36492	0.000758419	0.0400417	112.597	118.75	-2.88858	-0.618957	-1.69764	-1.77491	0.555489	-1.36874	-3.03826	-9.22452	-2.39873	0.994029	-1.24721	-4.55549	-2.24905	-5.41801	4.28259	-4.60954	-5.69006	-3.97098	-1.92709
WWGYPP	8	m4430	36831.1	19	1938.48	2.68714	0.000102869	0.0454975	157.298	161.78	-0.981598	0.217035	-0.92285	-8.14711	-1.84242	-6.14037	-0.857851	-3.29532	2.30644	-1.3137	-4.28074	-4.44499	-1.46062	-3.45577	-8.47374	-2.02469	5.03082	-1.61736	-6.59323
WWGYPP	9	m4570	55851.5	19	2939.55	4.07485	7.38617e-09	0.0689934	17.6688	20.902	2.19565	9.35588	-3.30572	1.90887	0.255793	-2.07686	-5.81118	-4.43724	-1.80173	-3.07334	2.58616	6.80586	2.10552	-1.36778	1.06384	-8.6034	2.41982	-7.57864	-4.21476
WWGYPP	9	m4829	34800.8	19	1831.62	2.53902	0.000261372	0.0429895	144.992	146.709	-2.18635	-3.04976	4.56053	5.03447	1.93534	-0.295701	-0.250087	1.95706	-2.76451	9.02126	-2.64916	-4.05233	5.76139	-3.23987	-5.99162	0.890761	-0.45695	9.26777	1.55758
WWGYPP	10	m4959	43394.7	19	2283.93	3.16602	4.40635e-06	0.0536055	11.1955	18.7534	-1.97282	11.6791	-5.07438	-0.0388149	2.38598	2.18433	-8.20078	-0.123901	0.0742917	4.82068	-0.127956	0.900856	1.0598	-5.42154	-2.18032	1.03132	2.72165	3.14628	-1.72484
WWKNPR	1	m320	1753.93	19	92.3122	4.36043	9.18697e-10	0.0793776	91.2373	103.419	-0.475716	-0.252604	-0.541689	0.107175	-0.762807	-0.582712	-0.736865	-0.0386004	-0.924462	0.0272029	-0.648142	-0.39534	-1.76703	0.575196	-1.16251	0.617471	0.340268	0.046574	-2.37382
WWKNPR	2	m1100	1178.24	19	62.0124	2.9292	2.1452e-05	0.0533233	44.1976	56.925	-0.074028	0.197306	0.708037	-0.507284	0.816139	1.45029	0.125832	1.06368	0.91431	0.94175	1.08815	0.54574	0.565864	-0.863563	-0.167821	-0.336196	0.0973481	2.01785	0.939898
WWKNPR	3	m1902	1145.9	19	60.3107	2.84882	3.63229e-05	0.0518601	200.98	208.044	-0.807621	-0.107969	-0.0248897	-0.323919	0.652303	-1.10956	-0.0791681	-0.221971	-0.0373416	-0.88563	-0.285126	-0.646027	-0.525353	0.4571	-0.625636	-0.484016	-0.860312	-1.27156	0.751583
WWKNPR	5	m2813	1368.57	19	72.0299	3.40238	8.75428e-07	0.0619371	70.6226	127.605	0.676168	0.0366742	-0.369837	-0.150393	0.398796	-0.486249	1.40277	1.03135	0.851771	-0.644262	0.696271	-0.37757	-0.0583667	-0.337599	0.295168	-1.07642	1.31812	0.957345	-0.185771
WWKNPR	5	m3114	1094.93	19	57.628	2.7221	8.23677e-05	0.0495532	206.839	211.731	-0.746947	0.36161	0.579541	-0.511198	0.0261941	0.290501	0.0905832	-1.42052	0.643684	-0.773179	-0.759204	0.436038	-0.506575	-0.478938	-0.0163343	-0.65399	-1.2752	-0.494704	-0.484075
WWKNPR	6	m3275	1686.9	19	88.7841	4.19378	3.11741e-09	0.0763438	53.8808	82.0155	0.0850477	-0.565176	-0.581721	-0.581143	-2.18608	1.1892	-0.809201	-1.57297	-0.35112	-1.27097	0.121657	-0.53387	0.604843	-1.2451	-0.775536	0.21566	-0.386225	-0.24298	-0.471046
WWKNPR	6	m3445	1185.02	19	62.3696	2.94607	1.91942e-05	0.0536304	132.195	146.217	-0.0127402	0.109688	-0.349472	-1.00294	-0.210101	0.520403	-0.268612	-2.21336	-0.837912	-0.422494	0.102664	-1.1454	-0.443812	-0.302858	0.0488593	-1.22595	-0.578704	-0.311979	-0.895306
WWKNPR	8	m4461	1066.94	19	56.1545	2.6525	0.000128314	0.0482862	164.937	165.264	-0.531908	0.104404	-0.136434	-0.412373	0.103174	-0.485223	-0.116404	0.776215	-0.927215	0.711239	-1.60458	0.0221977	-0.323215	0.0115265	-1.54069	-0.319794	-0.0537057	-0.00658147	-0.561883
WWKNPR	9	m4579	1770.02	19	93.159	4.40043	6.842e-10	0.0801056	20.3384	24.0695	0.668141	0.557972	-0.336917	0.910695	0.682109	-0.00727388	-0.0684989	0.625299	-0.197161	0.0211662	0.334467	1.88607	0.732313	0.183092	0.177788	-1.81747	0.38416	-1.17678	-0.691614
WWKNPR	9	m4904	1013.24	19	53.3286	2.51901	0.000296157	0.0458563	152.445	156.414	-0.126962	0.082538	-0.190935	0.679278	0.766066	0.526459	-0.458877	-0.245294	-0.939823	0.591826	0.830788	-0.0995011	0.453083	-0.121608	0.192269	1.25084	-0.381214	-0.109747	-0.0495082
WWKNPR	10	m5058	1312.72	19	69.0907	3.26354	2.27391e-06	0.0594098	78.1323	88.118	0.18596	-0.698856	-0.64573	-0.279961	0.34739	-0.792154	-1.61254	-1.07403	0.246393	0.256561	0.359297	-0.338005	-0.389624	-1.38575	-0.385787	0.680728	1.12521	-0.0885173	-0.344915
WWKWEI	1	m131	659.058	19	34.6873	3.37629	1.11062e-06	0.0244228	27.1734	33.8232	0.275562	-0.408816	-0.481671	-0.710239	-0.428941	-1.03647	-0.671222	-0.554009	-0.0375752	-0.264065	-0.398889	-0.78895	0.593782	0.444045	-0.66097	-0.100462	0.131236	-1.60978	0.169918
WWKWEI	1	m527	527.902	19	27.7843	2.70439	9.51679e-05	0.0195625	217.78	220.823	-0.45693	-0.443956	-0.830302	-0.0138566	1.79974	0.772578	0.313385	-0.263515	-0.872713	-1.50105	1.54967	-0.978064	-0.00035338	-1.1358	-0.0179189	-0.896067	0.125065	-1.44475	-0.871206
WWKWEI	1	m559	534.51	19	28.1321	2.73824	7.67144e-05	0.0198074	224.373	241.218	-0.495225	0.661232	0.872426	-0.179081	-2.38111	-1.18742	0.304648	-0.505107	0.591679	1.7642	-0.978782	0.132514	-0.354096	0.599947	-0.228519	-0.00370887	-1.30752	1.44006	0.399401
WWKWEI	2	m874	442.882	19	23.3096	2.26884	0.00136962	0.0164119	4.20339	10.4962	0.0757111	-0.300398	-0.280153	-0.263618	0.298554	-0.0791362	-0.0960808	-0.0442139	-0.05258	0.424185	-0.145779	-1.26681	-0.100685	-0.330754	-0.473384	-0.763184	-0.229268	-1.10781	-0.400789
WWKWEI	2	m1126	603.072	19	31.7407	3.08948	7.73373e-06	0.0223481	70.7816	131.559	0.306847	0.349269	0.799066	-0.142951	-0.479476	-0.332457	0.0914534	0.222798	0.705611	0.67568	0.0672416	0.0147649	-0.609442	-0.472177	0.504202	0.615401	0.337135	2.10265	0.0309272
WWKWEI	2	m1413	587.304	19	30.9107	3.0087	1.32232e-05	0.0217638	216.822	217.879	0.282475	0.575251	-0.340408	-0.906323	-1.0219	-0.193664	-0.276915	-1.0864	0.386566	-0.644986	-0.414775	-0.160867	0.806872	-0.104137	0.110361	0.396881	0.082057	-0.369944	-0.900336
WWKWEI	3	m1639	662.791	19	34.8837	3.39541	9.74041e-07	0.0245611	127.613	128.802	0.697389	-0.745966	-1.34068	-0.582199	1.11728	6.03689	4.25006	-1.04324	-0.426966	-1.36438	0.444509	0.503545	0.427629	0.222039	0.0736149	0.7859	2.91562	-5.3145	0.942386
WWKWEI	3	m1655	882.508	19	46.4478	4.521	3.16477e-10	0.0327032	134.952	136.334	-2.07453	0.471618	1.37204	1.01406	-0.852858	-5.45239	-4.48691	0.891351	1.26696	0.960016	-0.132331	-0.394934	-0.484273	-1.34254	-0.45086	-0.560711	-2.71259	5.47009	-1.94716
WWKWEI	3	m1808	662.285	19	34.8571	3.39283	9.91516e-07	0.0245424	180.744	184.213	1.42516	0.897026	-0.0493049	-0.213912	-0.826874	0.455554	0.315245	0.205978	1.09912	0.613261	0.235416	-0.391413	0.507398	0.601759	0.367096	-0.29868	0.504391	0.280626	0.491578
WWKWEI	4	m2209	678.222	19	35.6959	3.47447	5.64906e-07	0.0251329	72.8169	152.43	0.0505668	0.158084	0.311116	-0.394228	-0.126318	0.520047	0.354435	0.330607	0.0464539	1.35568	-1.1026	-0.100185	0.553186	0.0311228	0.485731	0.319961	-0.411535	-1.11401	-0.798806
WWKWEI	4	m2535	701.828	19	36.9383	3.5954	2.43846e-07	0.0260077	232.135	235.762	0.488774	0.735067	0.2431	0.59097	-0.0982704	-0.144043	-0.454663	-0.625164	0.833936	-0.913088	0.35091	0.295111	-0.68852	0.711731	-0.0132439	0.903129	0.199162	1.60572	-0.14274
WWKWEI	5	m2769	820.47	19	43.1826	4.20319	3.21966e-09	0.0304042	32.7352	48.6785	0.225465	-0.91932	-0.46286	-0.231169	-0.645372	-1.30649	0.542355	0.0760831	0.169612	-0.336603	-1.46106	0.481244	0.384718	-0.677329	-0.608384	-0.454152	-0.519116	0.618749	0.432561
WWKWEI	6	m3306	515.828	19	27.1488	2.64254	0.000140715	0.0191151	86.2814	95.6324	0.747055	1.03602	0.344407	0.361125	-0.108344	0.376036	-0.314771	0.379125	-0.711343	0.0943702	0.328439	-0.0309035	0.391623	-0.63416	0.18295	1.0573	0.0160136	0.152794	-0.0293727
WWKWEI	6	m3538	657.285	19	34.5939	3.36721	1.18199e-06	0.0243571	156.527	158.089	1.19864	-0.330048	-0.563574	0.155566	0.453813	-0.301762	-0.294428	0.257304	-0.478036	-0.298273	-0.783977	-1.13524	-0.34832	-0.334514	-0.119083	-0.413658	-0.548845	-0.972827	-0.669522
WWKWEI	7	m3962	912.89	19	48.0468	4.67665	1.00438e-10	0.033829	159.746	160.558	0.799607	0.894507	0.13125	1.04195	0.907618	-0.318931	0.224367	0.621349	0.812344	1.02037	0.67013	0.385906	0.169887	-0.57509	0.384127	0.701698	0.190623	-0.870042	0.626461
WWKWEI	8	m4108	640.956	19	33.7345	3.28356	2.09227e-06	0.0237519	8.40085	10.0802	-0.641166	-1.62746	0.10917	0.380348	0.737661	0.0611605	-0.268242	0.0299354	0.286406	0.436061	0.210322	-0.300886	0.669734	-0.173688	0.153079	0.583532	-0.0630868	1.43693	0.388438
WWKWEI	8	m4228	655.228	19	34.4857	3.35667	1.27047e-06	0.0242808	80.2258	96.2468	0.732817	-0.199162	0.183422	-0.607667	-0.996926	-0.305352	-0.115204	-0.640567	0.543054	-0.732877	0.18179	-0.597163	-1.10038	-1.31446	-0.660897	-0.76192	0.103268	-0.260049	-0.752003
WWKWEI	9	m4646	1084.92	19	57.1013	5.55797	1.34856e-13	0.0402041	56.5989	86.3991	0.0690044	0.226507	-0.703568	-0.585195	0.951045	-0.690813	-1.21022	-1.0203	0.367522	1.39867	-0.33184	-0.252729	0.664857	0.608866	-0.392429	0.170548	1.09436	1.8395	-0.0710628
WWKWEI	10	m5155	984.64	19	51.8231	5.04422	6.50752e-12	0.0364879	122.239	128.56	-0.150931	1.74553	-0.896959	0.00663444	0.602652	0.534764	-1.07415	0.73582	-0.635251	-0.387014	-1.04379	-0.326099	0.186647	-0.439649	0.40152	-0.290779	-0.606685	-0.854904	0.444937
WWKWEI	10	m5265	746.955	19	39.3134	3.82658	4.79329e-08	0.02768	145.897	147.354	0.0115185	-0.906125	-0.536316	-0.521032	0.284044	0.126174	0.384969	-0.226508	-1.03222	0.0700591	-0.0166353	0.919403	-1.02778	0.0589764	0.816597	-0.429819	0.485092	0.204973	0.0849358
WWPH	1	m42	28356.8	19	1492.46	4.98505	9.2259e-12	0.0233453	8.54056	11.4761	3.63446	-0.960173	-3.97742	-7.64559	1.10191	-2.3722	5.70797	4.12496	-3.41345	-5.36415	-1.02137	-4.9919	-6.59368	-2.82773	-1.05652	-1.63931	-2.51728	1.09844	-7.06274
WWPH	1	m120	20393.8	19	1073.36	3.58519	2.51216e-07	0.0167896	25.1532	31.7656	2.09145	1.51513	1.44938	-0.40529	5.05122	0.898251	-0.73613	1.7652	5.40897	-3.34717	0.300937	6.26816	6.43134	3.68314	0.0719427	2.40654	3.32348	4.18717	4.26211
WWPH	1	m305	16323.4	19	859.128	2.86962	3.2168e-05	0.0134386	82.9116	88.6338	-0.787784	2.41609	4.26879	4.5587	1.71606	4.57026	2.05647	1.07027	-0.134707	0.827545	0.721467	0.642278	0.404567	4.06758	4.39932	2.24164	5.22523	0.784129	2.02554
WWPH	1	m459	15102.9	19	794.887	2.65504	0.000127708	0.0124337	176.063	206.119	-1.23624	-1.63904	0.606867	-1.41043	-5.46981	-1.76377	-1.01753	2.72649	-2.8559	-2.62314	5.23772	-4.31347	1.40443	-3.15689	-2.27187	3.10788	0.824585	4.24323	-3.644
WWPH	1	m601	18886.8	19	994.042	3.32025	1.57518e-06	0.0155489	239.612	243.485	-3.45796	1.43224	2.03339	-1.99354	-3.28791	-4.90729	-4.29571	-3.75027	-1.3068	-2.64208	2.11551	5.79745	-1.77277	2.06262	-3.10244	1.80853	-0.0240215	2.50732	0.153296
WWPH	2	m856	21816.8	19	1148.25	3.83533	4.28811e-08	0.0179611	3.05454	3.33974	-3.84537	-2.31478	-5.04401	1.03781	0.37005	-0.974402	-3.03588	-3.0254	0.378039	-4.56887	4.20895	-1.25012	-5.38406	0.43486	-4.20018	-3.64163	-2.84434	-2.05232	0.118776
WWPH	2	m1123	27219.3	19	1432.59	4.78508	4.13022e-11	0.0224088	67.7555	131.349	3.26769	-0.0002099	-1.01427	0.570329	1.31609	-3.67584	-8.85765	-2.84798	3.65491	4.28844	-1.8868	2.52712	-2.59497	-0.659608	-1.44341	-5.53039	-2.60398	7.15627	1.07731
WWPH	2	m1305	17771.8	19	935.356	3.12423	5.95731e-06	0.014631	189.5	195.056	-0.325621	-1.17212	3.94822	-9.57046	-0.0023732	2.41912	-1.67613	-4.56136	-0.582393	-1.64136	-1.07548	-1.4739	-2.71684	-1.18591	-4.53274	0.215928	-1.08588	2.92574	2.49784
WWPH	2	m1416	25416.8	19	1337.73	4.46822	4.33884e-10	0.0209249	217.118	222.437	1.78191	4.05136	-2.20926	2.58432	2.08713	3.12043	5.76954	2.89148	-2.23929	4.34076	6.1293	4.17404	2.4554	2.4415	4.89591	4.53939	-0.589254	3.90123	3.69795
WWPH	3	m1524	21421.5	19	1127.45	3.76585	7.02852e-08	0.0176357	5.66949	12.8831	0.124223	-3.31549	3.55018	0.452114	-0.152023	-3.04137	-1.7428	-6.15068	-3.08951	-0.25816	-2.34809	-4.02808	1.88556	-3.02688	-3.63703	-1.97197	0.670491	-6.53923	-1.01581
WWPH	3	m1782	19344.5	19	1018.13	3.40072	9.05878e-07	0.0159258	176.289	176.783	-5.00346	-3.72652	-3.13099	-4.778	-0.0304005	1.45003	2.8163	-0.286348	-0.259311	0.240469	1.38825	-0.96327	-5.2081	-1.46724	-0.937662	-2.5842	-5.16793	1.95164	-2.55962
WWPH	4	m2247	38929.8	19	2048.93	6.84375	5.64866e-18	0.0320497	132.978	143.077	-4.02422	0.634989	-2.987	-5.40939	-6.01714	-0.503765	0.246064	1.14067	-2.91832	1.11922	-1.62715	-0.58639	-2.66752	-7.80848	-7.09329	-5.68587	-0.0066896	-3.01956	-5.71445
WWPH	4	m2525	26432.8	19	1391.2	4.64682	1.15675e-10	0.0217613	233.211	234.358	2.76591	6.17481	0.288099	6.10934	4.8841	1.28877	4.82524	1.91449	4.04339	2.07517	3.36978	2.34532	3.3454	1.96237	-0.0436375	3.57887	1.23745	0.653701	2.93172
WWPH	5	m2867	18847.6	19	991.977	3.31335	1.65137e-06	0.0155166	142.404	144.283	1.24876	-7.05214	-1.35741	-2.59135	-0.695293	-2.283	-3.54079	-1.98199	5.05458	-0.804233	-4.09078	-0.743452	-0.90003	-1.12883	2.6303	-1.08738	-0.765546	0.838018	2.38417
WWPH	5	m3034	25593.4	19	1347.02	4.49925	3.45086e-10	0.0210703	195.127	197.955	-3.55541	-4.34267	-6.31847	-0.175789	0.809716	-3.75629	-3.92558	-1.446	-4.81408	-3.18451	-1.65227	-0.937334	-0.718759	-8.10953	-1.2533	0.253648	-5.21664	1.84414	0.288124
WWPH	5	m3114	15556.7	19	818.773	2.73483	7.68645e-05	0.0128074	210.513	211.444	1.71082	0.230942	6.66004	-3.41476	-2.30204	-3.37988	-2.88377	3.0676	2.83365	-0.617914	-2.63465	4.13174	-2.22398	-2.00384	-0.967185	0.441848	-0.299618	-5.40384	2.51677
WWPH	6	m3283	19499.9	19	1026.31	3.42803	7.50127e-07	0.0160537	78.6148	85.967	2.06631	-0.954939	-5.30137	-2.86604	0.353777	0.0031315	-14.6974	-2.10792	-2.92269	2.105	-0.0627595	2.32101	1.19343	0.204039	9.19272	1.43851	-2.5707	-2.47806	-1.52726
WWPH	6	m3304	20586.5	19	1083.5	3.61905	1.98107e-07	0.0169482	93.7843	96.5527	3.77893	0.903727	7.11789	4.47123	2.18627	5.22127	-8.20744	3.07962	3.7212	4.92865	5.11806	5.16864	1.22524	2.89804	-9.42001	0.669407	7.91233	2.32891	-0.252747
WWPH	6	m3434	15778.7	19	830.458	2.77385	5.98296e-05	0.0129901	132.195	135.656	-1.82697	1.6704	-5.89847	4.5464	-0.106515	2.43248	3.91716	-3.22829	4.05949	-0.421147	-2.15015	0.0246598	-2.11079	-1.26564	1.37111	0.492222	3.29768	1.16554	1.79312
WWPH	7	m3879	24947.2	19	1313.01	4.38566	7.96616e-10	0.0205383	133.048	143.021	-2.22861	-3.93166	-0.643276	-2.07971	-2.71223	-2.49691	-1.34437	-6.02198	-1.83113	0.683632	-0.669071	-7.92008	-5.62261	0.164796	-3.69572	-1.50765	-0.898506	1.04998	-6.10302
WWPH	8	m4232	23690.8	19	1246.88	4.16478	4.00141e-09	0.0195039	93.4296	102.336	-4.70335	-0.22887	-2.35652	-0.0542911	1.42991	-2.84908	-0.457005	-4.72288	-2.3946	-0.422375	1.00908	0.0196163	-4.88373	-7.70083	-2.05891	-1.4647	-5.34355	1.69939	-2.0236
WWPH	9	m4683	56355.9	19	2966.1	9.90722	1.60176e-28	0.0463961	96.1871	99.0174	8.73358	2.65193	11.8989	5.86367	4.60675	0.89713	-0.91229	1.12105	-1.03967	3.89134	-3.65761	5.76818	7.58714	3.19682	5.49837	0.357478	3.87679	6.06677	4.39688
WWPH	9	m4807	20655.1	19	1087.11	3.63112	1.82004e-07	0.0170048	138.425	142.333	1.87373	-0.534933	2.25166	2.74008	5.99067	2.66333	4.88681	3.83455	4.41068	-0.992064	1.57943	2.78038	-3.69492	2.03306	1.92192	6.92907	1.21668	5.23685	1.12518
WWPH	10	m4934	16893.9	19	889.155	2.96991	1.66557e-05	0.0139083	4.73802	6.53003	5.4516	6.68848	3.69938	0.309495	5.55679	1.41372	-0.681264	-2.59816	1.77543	2.43803	4.10618	3.08949	1.25106	2.75028	-0.673458	3.16162	-3.51128	2.23172	-0.736187
WWPH	10	m5092	34146.3	19	1797.17	6.00284	3.91368e-15	0.0281116	95.7617	101.33	0.356221	-2.19517	9.46124	5.80373	2.80763	4.40361	7.82204	1.92841	2.10131	5.28484	-3.13838	-2.09426	3.77431	2.01741	6.47284	-3.16913	3.20873	-1.48639	0.330855
WWSEW	1	m240	41786	19	2199.26	2.73606	7.52902e-05	0.0446664	51.0153	67.7254	2.11485	6.87525	5.4288	-1.45913	-2.24269	-2.65006	2.87694	-1.60984	-9.20326	4.98815	0.771063	-0.406946	-5.56026	1.21926	-2.32511	0.203683	3.80716	-0.467004	-5.91226
WWSEW	2	m990	47877.7	19	2519.88	3.13494	5.4407e-06	0.0511781	21.7262	29.1226	1.74464	-2.67566	0.245083	1.0414	0.374426	6.27134	-6.38405	1.75789	6.66892	-0.179332	-0.166449	6.77703	0.626028	-3.15384	-4.31055	3.05605	1.91111	11.4378	6.69384
WWSEW	3	m1535	42946.3	19	2260.33	2.81204	4.61176e-05	0.0459068	12.4225	28.1403	0.105238	0.541542	3.01015	0.505503	2.87146	2.52442	-1.87379	2.67406	11.9988	-2.08946	3.81458	-3.93192	3.09874	-5.37876	-0.772401	2.6126	3.52611	-2.67648	1.71428
WWSEW	3	m1969	56285	19	2962.37	3.68543	1.20646e-07	0.060165	211.682	218.36	-5.9706	-2.65817	-3.47394	-4.64644	3.32536	-4.62228	-3.19576	-2.19839	-6.51518	-9.91942	0.749649	-1.06781	-1.26914	-0.409129	-5.7209	-8.08427	-5.15804	0.545189	-3.07427
WWSEW	4	m2392	45925.4	19	2417.13	3.0071	1.28059e-05	0.0490912	173.307	193.151	-2.71126	-1.27498	-7.67141	-1.6645	-6.97895	-5.70918	-1.14723	-5.71906	4.5357	2.06681	-3.91069	-5.63649	-2.78958	-6.48782	-2.40695	0.707264	-5.53538	-1.11537	-1.17102
WWSEW	5	m2797	47256.6	19	2487.19	3.09427	7.15313e-06	0.0505142	59.9748	69.7887	3.26868	-5.02302	-0.317624	-0.382524	-3.30479	-8.58303	3.50075	1.74306	5.73879	-6.42121	-2.38213	-5.66378	-1.80372	-3.85534	-1.0618	-10.502	1.50877	1.38009	-2.1503
WWSEW	6	m3474	61490.6	19	3236.35	4.02628	1.05198e-08	0.0657294	143.761	146.814	-2.14786	7.48619	-8.13719	-5.19736	-3.9503	-4.19596	-1.36307	-7.63591	-5.3008	3.62192	-2.01763	-4.91626	-3.01601	-5.22821	-1.02395	-2.32518	-2.20438	-8.7073	-5.73277
WWSEW	9	m4576	71838.5	19	3780.97	4.70384	7.18089e-11	0.0767906	17.6688	23.4514	1.9574	4.52629	-1.63145	-0.741949	2.20952	-4.40618	-6.1443	-4.20214	-4.39832	0.62343	2.44884	5.14218	3.91833	-0.544917	-1.04719	-15.0706	1.05395	-8.39315	-5.71057
WWSEW	10	m5061	39475.6	19	2077.66	2.58478	0.000196534	0.0421968	58.3536	88.118	-2.50501	4.15024	-2.69343	1.01131	2.09127	-0.759375	-12.2836	-1.28607	-0.0732943	5.23774	-1.00778	-1.06953	0.841024	-9.10089	-0.328898	3.43242	-0.201907	1.44419	-2.9818
WWSEW	10	m5270	43752.3	19	2302.75	2.86481	3.27107e-05	0.0467683	146.94	147.382	4.42914	-3.50383	1.75454	-0.867175	0.775386	-0.277896	2.2668	-9.69478	-2.00179	2.6733	-4.26342	-1.7077	-3.24947	0.938847	-4.4831	6.93571	3.82683	9.32411	-4.92578
