# Supplementary material for: Numerous genetic loci identified for drought tolerance in the maize nested association mapping populations
Source: BMC Genomics. 2016 Nov 8;17:894. doi: 10.1186/s12864-016-3170-8 (PMC5101730; doi:10.1186/s12864-016-3170-8)
Supplement: Additional file 8: — Significantly associated SNPs at the threshold of BPP = 0.05 for all of the traits under the WW and WS conditions in the CN-NAM population. (XLSX 126 kb) [file 12864_2016_3170_MOESM8_ESM.xlsx]

## Sheet: Sheet1
Trait	SNP	Chr	AGV2 position	Allele	BPP	MAF	Population
WWASI	S1_70722241	1	70722241	C/A	0.19	0.06646	CN-NAM
WWASI	S1_93268261	1	93268261	T/A	0.13	0.19945	CN-NAM
WWASI	S1_179601883	1	179601883	C/G	0.06	0.32115	CN-NAM
WWASI	S1_182872094	1	182872094	G/A	0.05	0.22783	CN-NAM
WWASI	S1_189190138	1	189190138	C/T	0.08	0.23387	CN-NAM
WWASI	S1_212632770	1	212632770	G/C	0.06	0.15557	CN-NAM
WWASI	S1_240380741	1	240380741	T/C	0.05	0.28571	CN-NAM
WWASI	S1_240893351	1	240893351	C/T	0.11	0.1745	CN-NAM
WWASI	S1_262998517	1	262998517	G/A	0.13	0.11583	CN-NAM
WWASI	S1_275767980	1	275767980	G/A	0.09	0.13801	CN-NAM
WWASI	S1_296846419	1	296846419	C/A	0.05	0.05719	CN-NAM
WWASI	S2_22195065	2	22195065	A/C	0.12	0.04622	CN-NAM
WWASI	S2_184995457	2	184995457	G/C	0.39	0.23438	CN-NAM
WWASI	S2_193650099	2	193650099	A/T	0.11	0.40328	CN-NAM
WWASI	S2_193851367	2	193851367	A/T	0.1	0.20819	CN-NAM
WWASI	S2_216984700	2	216984700	A/G	0.06	0.2448	CN-NAM
WWASI	S3_23958703	3	23958703	A/C	0.18	0.14503	CN-NAM
WWASI	S3_131209002	3	131209002	G/A	0.06	0.03996	CN-NAM
WWASI	S4_14931386	4	14931386	C/T	0.08	0.04783	CN-NAM
WWASI	S4_176809416	4	176809416	G/T	0.06	0.11175	CN-NAM
WWASI	S4_200873089	4	200873089	T/C	0.08	0.16318	CN-NAM
WWASI	S4_202226521	4	202226521	T/G	0.05	0.30589	CN-NAM
WWASI	S5_92971262	5	92971262	G/T	0.05	0.40243	CN-NAM
WWASI	S5_143167142	5	143167142	G/T	0.06	0.1862	CN-NAM
WWASI	S5_155521841	5	155521841	C/T	0.06	0.07779	CN-NAM
WWASI	S5_167943364	5	167943364	C/T	0.07	0.32815	CN-NAM
WWASI	S5_194253416	5	194253416	T/G	0.08	0.29339	CN-NAM
WWASI	S5_194565181	5	194565181	A/C	0.07	0.2638	CN-NAM
WWASI	S5_199157971	5	199157971	T/G	0.1	0.25571	CN-NAM
WWASI	S5_201225025	5	201225025	A/G	0.07	0.19662	CN-NAM
WWASI	S6_64092774	6	6.40928e+07	C/T	0.25	0.13337	CN-NAM
WWASI	S6_72855339	6	72855339	G/A	0.22	0.09543	CN-NAM
WWASI	S6_72855341	6	72855341	A/G	0.12	0.09543	CN-NAM
WWASI	S6_72855352	6	72855352	C/A	0.17	0.09692	CN-NAM
WWASI	S6_137651201	6	137651201	C/T	0.1	0.04031	CN-NAM
WWASI	S6_158266831	6	158266831	T/C	0.05	0.23412	CN-NAM
WWASI	S7_78355286	7	78355286	A/C	0.06	0.22723	CN-NAM
WWASI	S7_85578690	7	85578690	G/A	0.19	0.05767	CN-NAM
WWASI	S7_121297795	7	121297795	C/A	0.06	0.103	CN-NAM
WWASI	S7_150042381	7	150042381	C/G	0.15	0.31343	CN-NAM
WWASI	S7_156677999	7	156677999	A/G	0.09	0.26717	CN-NAM
WWASI	S7_158113488	7	158113488	G/A	0.1	0.15687	CN-NAM
WWASI	S7_158344408	7	158344408	A/G	0.05	0.16357	CN-NAM
WWASI	S8_18231507	8	18231507	T/C	0.13	0.31722	CN-NAM
WWASI	S8_28720616	8	28720616	T/C	0.06	0.46205	CN-NAM
WWASI	S8_63145896	8	63145896	A/T	0.05	0.41611	CN-NAM
WWASI	S8_66989089	8	6.69891e+07	G/A	0.06	0.4325	CN-NAM
WWASI	S8_114026325	8	114026325	C/T	0.2	0.03601	CN-NAM
WWASI	S8_118892357	8	118892357	A/G	0.59	0.08018	CN-NAM
WWASI	S8_166653395	8	166653395	C/G	0.26	0.38467	CN-NAM
WWASI	S8_167220947	8	167220947	A/G	0.41	0.27216	CN-NAM
WWASI	S8_168021146	8	168021146	T/A	0.09	0.25499	CN-NAM
WWASI	S9_138312120	9	138312120	C/T	0.07	0.33874	CN-NAM
WWASI	S9_142053619	9	142053619	C/G	0.33	0.06244	CN-NAM
WWASI	S9_144796339	9	144796339	A/G	0.07	0.06044	CN-NAM
WWASI	S10_22997615	10	22997615	T/C	0.05	0.15076	CN-NAM
WWASI	S10_75230019	10	75230019	C/T	0.09	0.19687	CN-NAM
WWASI	S10_111927179	10	111927179	A/G	0.61	0.25425	CN-NAM
WWASI	S10_112203205	10	112203205	A/G	0.11	0.24382	CN-NAM
WWEL	S1_6778619	1	6778619	A/G	0.71	0.13163	CN-NAM
WWEL	S1_8024996	1	8024996	G/A	0.05	0.10152	CN-NAM
WWEL	S1_16178911	1	16178911	G/A	0.5	0.28432	CN-NAM
WWEL	S1_19100987	1	19100987	A/G	0.07	0.25599	CN-NAM
WWEL	S1_19100991	1	19100991	T/C	0.05	0.24817	CN-NAM
WWEL	S1_19263060	1	19263060	T/A	0.05	0.44019	CN-NAM
WWEL	S1_19331045	1	19331045	T/A	0.06	0.47191	CN-NAM
WWEL	S1_19331049	1	19331049	T/C	0.06	0.47191	CN-NAM
WWEL	S1_19635013	1	19635013	G/T	0.1	0.21493	CN-NAM
WWEL	S1_19979834	1	19979834	T/A	0.05	0.22747	CN-NAM
WWEL	S1_19979862	1	19979862	T/G	0.14	0.35642	CN-NAM
WWEL	S1_19979872	1	19979872	T/G	0.09	0.35618	CN-NAM
WWEL	S1_21702435	1	21702435	G/A	0.06	0.38288	CN-NAM
WWEL	S1_21702546	1	21702546	A/T	0.06	0.30294	CN-NAM
WWEL	S1_21710060	1	21710060	G/A	0.09	0.39443	CN-NAM
WWEL	S1_21713344	1	21713344	C/-	0.15	0.3058	CN-NAM
WWEL	S1_21984561	1	21984561	G/C	0.08	0.31195	CN-NAM
WWEL	S1_21992483	1	21992483	C/T	0.1	0.45885	CN-NAM
WWEL	S1_22316485	1	22316485	A/T	0.05	0.46323	CN-NAM
WWEL	S1_22379793	1	22379793	C/T	0.05	0.45703	CN-NAM
WWEL	S1_22379865	1	22379865	A/G	0.07	0.24032	CN-NAM
WWEL	S1_22383310	1	22383310	G/A	0.05	0.23486	CN-NAM
WWEL	S1_22439334	1	22439334	C/G	0.05	0.26589	CN-NAM
WWEL	S1_22439454	1	22439454	G/T	0.06	0.39804	CN-NAM
WWEL	S1_22634864	1	22634864	C/T	0.06	0.09995	CN-NAM
WWEL	S1_22634868	1	22634868	A/G	0.05	0.44645	CN-NAM
WWEL	S1_22738143	1	22738143	G/A	0.06	0.10743	CN-NAM
WWEL	S1_23057118	1	23057118	T/A	0.06	0.14853	CN-NAM
WWEL	S1_23065749	1	23065749	C/T	0.07	0.10399	CN-NAM
WWEL	S1_23065758	1	23065758	T/C	0.06	0.24304	CN-NAM
WWEL	S1_23116930	1	23116930	T/C	0.13	0.28041	CN-NAM
WWEL	S1_23191234	1	23191234	G/A	0.05	0.17878	CN-NAM
WWEL	S1_23192728	1	23192728	G/T	0.09	0.17998	CN-NAM
WWEL	S1_23192899	1	23192899	A/T	0.09	0.32197	CN-NAM
WWEL	S1_23192920	1	23192920	G/C	0.1	0.21831	CN-NAM
WWEL	S1_23193075	1	23193075	T/A	0.08	0.21203	CN-NAM
WWEL	S1_23194769	1	23194769	T/A	0.09	0.26631	CN-NAM
WWEL	S1_23194790	1	23194790	A/G	0.09	0.26667	CN-NAM
WWEL	S1_23194798	1	23194798	G/C	0.09	0.26667	CN-NAM
WWEL	S1_23194808	1	23194808	G/A	0.06	0.16065	CN-NAM
WWEL	S1_23235920	1	23235920	C/G	0.05	0.44964	CN-NAM
WWEL	S1_23235936	1	23235936	G/C	0.07	0.22708	CN-NAM
WWEL	S1_23557925	1	23557925	T/G	0.14	0.11245	CN-NAM
WWEL	S1_23589188	1	23589188	A/T	0.07	0.48053	CN-NAM
WWEL	S1_24677037	1	24677037	G/T	0.05	0.23459	CN-NAM
WWEL	S1_25288667	1	25288667	G/C	0.06	0.37398	CN-NAM
WWEL	S1_25371988	1	25371988	G/T	0.08	0.36377	CN-NAM
WWEL	S1_25623481	1	25623481	C/T	0.09	0.18485	CN-NAM
WWEL	S1_25882420	1	25882420	C/G	0.15	0.20187	CN-NAM
WWEL	S1_25883805	1	25883805	A/G	0.06	0.33639	CN-NAM
WWEL	S1_25883807	1	25883807	A/T	0.06	0.33639	CN-NAM
WWEL	S1_25883817	1	25883817	C/A	0.06	0.33639	CN-NAM
WWEL	S1_25883821	1	25883821	T/A	0.06	0.33667	CN-NAM
WWEL	S1_25883828	1	25883828	G/T	0.06	0.33639	CN-NAM
WWEL	S1_25883839	1	25883839	T/C	0.06	0.33639	CN-NAM
WWEL	S1_25883843	1	25883843	A/G	0.06	0.33584	CN-NAM
WWEL	S1_26329395	1	26329395	G/C	0.05	0.42661	CN-NAM
WWEL	S1_26329404	1	26329404	C/T	0.07	0.40468	CN-NAM
WWEL	S1_26329410	1	26329410	A/G	0.08	0.36673	CN-NAM
WWEL	S1_26496034	1	26496034	T/C	0.08	0.38702	CN-NAM
WWEL	S1_26528557	1	26528557	C/A	0.05	0.40274	CN-NAM
WWEL	S1_26914486	1	26914486	C/T	0.06	0.20492	CN-NAM
WWEL	S1_26914877	1	26914877	A/G	0.06	0.19634	CN-NAM
WWEL	S1_26948708	1	26948708	C/T	0.16	0.19876	CN-NAM
WWEL	S1_27101576	1	27101576	C/A	0.12	0.13682	CN-NAM
WWEL	S1_29153148	1	29153148	C/T	0.06	0.13816	CN-NAM
WWEL	S1_29939475	1	29939475	G/A	0.08	0.1474	CN-NAM
WWEL	S1_30686522	1	30686522	C/A	0.05	0.23406	CN-NAM
WWEL	S1_82633330	1	82633330	C/A	0.05	0.04841	CN-NAM
WWEL	S1_96683119	1	96683119	T/G	0.08	0.45655	CN-NAM
WWEL	S1_158483765	1	158483765	A/T	0.11	0.10452	CN-NAM
WWEL	S1_164776325	1	164776325	T/A	0.89	0.10399	CN-NAM
WWEL	S1_189641815	1	189641815	T/C	0.05	0.28924	CN-NAM
WWEL	S1_191522898	1	191522898	G/A	0.07	0.45682	CN-NAM
WWEL	S1_191527376	1	191527376	T/C	0.06	0.48866	CN-NAM
WWEL	S1_192732462	1	192732462	A/G	0.06	0.11523	CN-NAM
WWEL	S1_193165791	1	193165791	T/A	0.1	0.17665	CN-NAM
WWEL	S1_193323116	1	193323116	A/G	0.07	0.11614	CN-NAM
WWEL	S1_206117680	1	206117680	A/G	0.15	0.36534	CN-NAM
WWEL	S1_234015368	1	234015368	G/T	0.31	0.0444	CN-NAM
WWEL	S1_264530036	1	264530036	G/C	0.38	0.15792	CN-NAM
WWEL	S1_294101836	1	294101836	C/T	0.05	0.12297	CN-NAM
WWEL	S1_294134163	1	294134163	C/T	0.06	0.12017	CN-NAM
WWEL	S2_1956527	2	1956527	A/C	0.49	0.1649	CN-NAM
WWEL	S2_3105622	2	3105622	T/C	0.09	0.14466	CN-NAM
WWEL	S2_8805212	2	8805212	C/T	0.07	0.0422	CN-NAM
WWEL	S2_10624855	2	10624855	G/A	0.26	0.04694	CN-NAM
WWEL	S2_28143085	2	28143085	C/T	0.11	0.05727	CN-NAM
WWEL	S2_28143104	2	28143104	A/T	0.05	0.05727	CN-NAM
WWEL	S2_169494875	2	169494875	A/T	0.07	0.34109	CN-NAM
WWEL	S2_194498849	2	194498849	C/G	0.06	0.06146	CN-NAM
WWEL	S2_220728852	2	220728852	T/C	0.56	0.05505	CN-NAM
WWEL	S2_220728861	2	220728861	A/G	0.07	0.05553	CN-NAM
WWEL	S2_225306840	2	225306840	T/C	0.12	0.05728	CN-NAM
WWEL	S3_25340935	3	25340935	T/C	0.06	0.11898	CN-NAM
WWEL	S3_86655280	3	86655280	T/G	0.08	0.16619	CN-NAM
WWEL	S3_135288552	3	135288552	T/C	0.14	0.06316	CN-NAM
WWEL	S3_149247445	3	149247445	G/A	0.05	0.11213	CN-NAM
WWEL	S3_168922004	3	168922004	G/T	0.06	0.1208	CN-NAM
WWEL	S3_184849506	3	184849506	T/G	0.07	0.18523	CN-NAM
WWEL	S3_186486750	3	186486750	T/G	0.05	0.1084	CN-NAM
WWEL	S3_200192415	3	200192415	C/G	0.1	0.10979	CN-NAM
WWEL	S3_200309908	3	200309908	C/T	0.06	0.10828	CN-NAM
WWEL	S3_200311808	3	200311808	A/G	0.07	0.10921	CN-NAM
WWEL	S4_3593695	4	3593695	G/A	0.14	0.09139	CN-NAM
WWEL	S4_3593700	4	3593700	G/T	0.8	0.09139	CN-NAM
WWEL	S4_43656378	4	43656378	C/T	0.06	0.45835	CN-NAM
WWEL	S4_43831714	4	43831714	A/G	0.11	0.49781	CN-NAM
WWEL	S4_44123133	4	44123133	G/A	0.05	0.4912	CN-NAM
WWEL	S4_45188301	4	45188301	A/G	0.09	0.36108	CN-NAM
WWEL	S4_51252751	4	51252751	A/C	0.05	0.45446	CN-NAM
WWEL	S4_57013576	4	57013576	T/C	0.31	0.34047	CN-NAM
WWEL	S4_59039082	4	59039082	C/G	0.05	0.4618	CN-NAM
WWEL	S4_59039091	4	59039091	T/G	0.06	0.4618	CN-NAM
WWEL	S4_65161758	4	6.51618e+07	T/C	0.05	0.4834	CN-NAM
WWEL	S4_67493320	4	67493320	C/T	0.19	0.19706	CN-NAM
WWEL	S4_68863098	4	68863098	T/C	0.21	0.45744	CN-NAM
WWEL	S4_77484404	4	77484404	A/G	0.05	0.3446	CN-NAM
WWEL	S4_126537599	4	126537599	T/C	0.15	0.48975	CN-NAM
WWEL	S4_129596118	4	1.29596e+08	A/G	0.05	0.35683	CN-NAM
WWEL	S4_133825768	4	1.33826e+08	G/T	0.05	0.46949	CN-NAM
WWEL	S4_136063215	4	136063215	A/G	0.18	0.37307	CN-NAM
WWEL	S4_141598615	4	141598615	A/G	0.05	0.33493	CN-NAM
WWEL	S4_147916451	4	147916451	C/G	0.08	0.38173	CN-NAM
WWEL	S4_171785802	4	171785802	C/A	0.09	0.07879	CN-NAM
WWEL	S4_180446349	4	180446349	A/G	0.1	0.317	CN-NAM
WWEL	S4_180635207	4	180635207	C/G	0.07	0.20754	CN-NAM
WWEL	S4_240448654	4	240448654	G/C	0.61	0.23558	CN-NAM
WWEL	S5_6305660	5	6305660	T/A	0.07	0.04917	CN-NAM
WWEL	S5_31421760	5	31421760	G/A	0.1	0.09972	CN-NAM
WWEL	S5_180279727	5	180279727	A/T	0.11	0.09408	CN-NAM
WWEL	S5_189323344	5	189323344	G/A	0.06	0.14654	CN-NAM
WWEL	S5_191373814	5	191373814	C/T	0.1	0.24207	CN-NAM
WWEL	S5_192222171	5	192222171	A/T	0.05	0.33143	CN-NAM
WWEL	S5_193967170	5	193967170	G/C	0.05	0.35235	CN-NAM
WWEL	S5_194252174	5	194252174	C/A	0.13	0.07174	CN-NAM
WWEL	S5_198036263	5	198036263	C/T	0.68	0.20336	CN-NAM
WWEL	S5_199206262	5	199206262	C/A	0.05	0.1495	CN-NAM
WWEL	S5_199980679	5	199980679	A/C	0.05	0.34834	CN-NAM
WWEL	S5_199983936	5	199983936	C/A	0.06	0.16262	CN-NAM
WWEL	S5_200597457	5	200597457	A/G	0.07	0.34057	CN-NAM
WWEL	S5_200597602	5	200597602	G/A	0.24	0.17684	CN-NAM
WWEL	S5_201229685	5	201229685	G/A	0.13	0.0829	CN-NAM
WWEL	S5_201385878	5	201385878	G/A	0.22	0.29127	CN-NAM
WWEL	S5_203405750	5	203405750	C/G	0.05	0.10095	CN-NAM
WWEL	S5_203647881	5	203647881	C/T	0.14	0.30167	CN-NAM
WWEL	S5_204517726	5	204517726	A/C	0.05	0.35996	CN-NAM
WWEL	S5_204590317	5	204590317	G/T	0.05	0.22614	CN-NAM
WWEL	S5_204590319	5	204590319	T/G	0.06	0.22663	CN-NAM
WWEL	S5_204590320	5	204590320	C/A	0.05	0.22614	CN-NAM
WWEL	S5_204590322	5	204590322	C/A	0.05	0.22614	CN-NAM
WWEL	S5_204590324	5	204590324	G/T	0.05	0.22614	CN-NAM
WWEL	S5_204590854	5	204590854	G/A	0.05	0.24809	CN-NAM
WWEL	S5_204605840	5	204605840	A/G	0.09	0.20749	CN-NAM
WWEL	S5_204626484	5	204626484	C/T	0.07	0.25833	CN-NAM
WWEL	S5_204753098	5	204753098	G/T	0.29	0.19776	CN-NAM
WWEL	S5_205147989	5	205147989	A/G	0.06	0.23029	CN-NAM
WWEL	S5_205226932	5	205226932	T/A	0.05	0.04518	CN-NAM
WWEL	S5_205334386	5	205334386	C/T	0.13	0.24481	CN-NAM
WWEL	S5_205734230	5	205734230	A/T	0.07	0.05094	CN-NAM
WWEL	S5_206922314	5	206922314	T/C	0.07	0.1976	CN-NAM
WWEL	S5_208999736	5	208999736	G/C	0.05	0.46544	CN-NAM
WWEL	S6_98629597	6	98629597	C/T	0.3	0.3664	CN-NAM
WWEL	S6_108075082	6	108075082	G/T	0.08	0.09945	CN-NAM
WWEL	S6_108499559	6	108499559	T/G	0.07	0.27253	CN-NAM
WWEL	S6_131760589	6	1.31761e+08	G/C	0.1	0.15476	CN-NAM
WWEL	S6_139487265	6	139487265	T/C	0.19	0.09913	CN-NAM
WWEL	S6_143957740	6	143957740	T/C	0.12	0.17268	CN-NAM
WWEL	S6_143977024	6	143977024	G/T	0.33	0.09933	CN-NAM
WWEL	S6_150075609	6	150075609	G/A	0.05	0.12798	CN-NAM
WWEL	S6_152304914	6	152304914	C/T	0.39	0.12873	CN-NAM
WWEL	S7_9903985	7	9903985	C/T	0.18	0.05508	CN-NAM
WWEL	S7_144835918	7	144835918	A/G	0.18	0.28223	CN-NAM
WWEL	S7_145641416	7	145641416	A/G	0.09	0.2793	CN-NAM
WWEL	S7_147708023	7	147708023	G/T	0.27	0.08949	CN-NAM
WWEL	S7_147727410	7	147727410	C/T	0.1	0.04082	CN-NAM
WWEL	S7_152006159	7	152006159	G/A	0.17	0.0664	CN-NAM
WWEL	S7_156121146	7	156121146	T/C	0.15	0.15187	CN-NAM
WWEL	S7_166573934	7	166573934	G/A	0.06	0.09625	CN-NAM
WWEL	S7_169267570	7	169267570	A/G	0.13	0.0935	CN-NAM
WWEL	S8_25875933	8	25875933	G/C	0.1	0.04917	CN-NAM
WWEL	S8_25875955	8	25875955	C/T	0.09	0.03997	CN-NAM
WWEL	S8_35562355	8	35562355	T/C	0.1	0.15647	CN-NAM
WWEL	S8_104380908	8	104380908	G/A	0.13	0.01971	CN-NAM
WWEL	S8_119050173	8	119050173	C/T	0.47	0.05305	CN-NAM
WWEL	S8_134903468	8	134903468	C/T	0.21	0.11349	CN-NAM
WWEL	S8_160596083	8	160596083	A/T	0.5	0.1128	CN-NAM
WWEL	S8_160609872	8	160609872	T/C	0.05	0.11342	CN-NAM
WWEL	S8_160611134	8	160611134	C/G	0.34	0.11468	CN-NAM
WWEL	S9_20869971	9	20869971	C/A	0.09	0.36678	CN-NAM
WWEL	S9_33235644	9	33235644	T/C	0.76	0.20304	CN-NAM
WWEL	S9_117056013	9	117056013	T/C	0.75	0.10905	CN-NAM
WWEL	S9_134768359	9	134768359	G/C	0.08	0.1149	CN-NAM
WWEL	S10_22873081	10	22873081	G/C	0.89	0.13142	CN-NAM
WWEL	S10_62250366	10	62250366	T/C	0.06	0.26883	CN-NAM
WWEL	S10_66870048	10	66870048	C/A	0.07	0.05149	CN-NAM
WWEL	S10_94054154	10	94054154	C/T	0.06	0.08905	CN-NAM
WWEL	S10_104273091	10	104273091	G/A	0.07	0.04506	CN-NAM
WWEL	S10_113511552	10	113511552	T/A	0.08	0.09386	CN-NAM
WWEL	S10_116450605	10	116450605	A/T	0.27	0.08808	CN-NAM
WWEL	S10_116450636	10	116450636	G/T	0.05	0.08808	CN-NAM
WWEL	S10_117201612	10	117201612	C/T	0.07	0.0852	CN-NAM
WWEL	S10_117214054	10	117214054	A/C	0.05	0.08624	CN-NAM
WWGYPP	S1_15069122	1	15069122	G/A	0.11	0.19064	CN-NAM
WWGYPP	S1_21473350	1	21473350	A/T	0.05	0.16899	CN-NAM
WWGYPP	S1_45772166	1	45772166	G/T	0.07	0.18112	CN-NAM
WWGYPP	S1_81573330	1	81573330	C/T	0.11	0.03928	CN-NAM
WWGYPP	S1_90074482	1	90074482	G/T	0.1	0.21432	CN-NAM
WWGYPP	S1_91189084	1	91189084	G/C	0.09	0.05453	CN-NAM
WWGYPP	S1_156317132	1	156317132	C/T	0.11	0.10221	CN-NAM
WWGYPP	S1_203830375	1	203830375	C/G	0.05	0.01425	CN-NAM
WWGYPP	S1_226935608	1	226935608	G/A	0.09	0.13672	CN-NAM
WWGYPP	S1_257939641	1	257939641	A/G	0.41	0.01431	CN-NAM
WWGYPP	S1_290158390	1	290158390	C/T	0.1	0.23957	CN-NAM
WWGYPP	S2_4898770	2	4898770	G/A	0.06	0.0505	CN-NAM
WWGYPP	S2_12112407	2	12112407	T/G	0.06	0.13309	CN-NAM
WWGYPP	S2_14399018	2	14399018	C/T	0.07	0.03642	CN-NAM
WWGYPP	S2_19319020	2	19319020	G/C	0.07	0.26816	CN-NAM
WWGYPP	S2_23117667	2	23117667	G/A	0.05	0.05281	CN-NAM
WWGYPP	S2_26930114	2	26930114	A/G	0.06	0.01045	CN-NAM
WWGYPP	S2_231338857	2	231338857	C/T	0.16	0.08828	CN-NAM
WWGYPP	S3_26100818	3	26100818	C/T	0.27	0.17089	CN-NAM
WWGYPP	S3_127219484	3	127219484	A/C	0.07	0.03051	CN-NAM
WWGYPP	S3_127543982	3	127543982	G/A	0.22	0.01658	CN-NAM
WWGYPP	S3_159810797	3	159810797	T/C	0.12	0.11074	CN-NAM
WWGYPP	S3_204581938	3	204581938	C/T	0.07	0.0107	CN-NAM
WWGYPP	S3_204582394	3	204582394	C/A	0.05	0.01059	CN-NAM
WWGYPP	S3_209847956	3	209847956	T/C	0.07	0.06529	CN-NAM
WWGYPP	S4_2831380	4	2831380	G/T	0.1	0.04839	CN-NAM
WWGYPP	S4_28835027	4	28835027	A/G	0.05	0.01585	CN-NAM
WWGYPP	S4_137982445	4	137982445	T/A	0.06	0.14901	CN-NAM
WWGYPP	S4_149062323	4	149062323	A/G	0.05	0.37035	CN-NAM
WWGYPP	S4_171559391	4	171559391	G/A	0.12	0.3335	CN-NAM
WWGYPP	S4_180858231	4	180858231	G/C	0.71	0.13823	CN-NAM
WWGYPP	S4_202521341	4	202521341	G/A	0.18	0.05462	CN-NAM
WWGYPP	S4_238428744	4	238428744	G/A	0.06	0.05793	CN-NAM
WWGYPP	S5_9909619	5	9909619	C/G	0.05	0.14421	CN-NAM
WWGYPP	S5_15328889	5	15328889	C/T	0.27	0.09615	CN-NAM
WWGYPP	S5_18991479	5	18991479	T/G	0.05	0.11435	CN-NAM
WWGYPP	S5_93516299	5	93516299	C/T	0.13	0.27409	CN-NAM
WWGYPP	S5_138158994	5	138158994	C/T	0.21	0.02448	CN-NAM
WWGYPP	S5_144575371	5	144575371	A/C	0.07	0.01001	CN-NAM
WWGYPP	S5_144809269	5	144809269	C/T	0.08	0.09388	CN-NAM
WWGYPP	S5_176489578	5	176489578	T/C	0.09	0.05713	CN-NAM
WWGYPP	S5_180906017	5	180906017	A/G	0.11	0.14654	CN-NAM
WWGYPP	S5_183321027	5	183321027	C/T	0.06	0.08457	CN-NAM
WWGYPP	S5_184491489	5	184491489	G/A	0.08	0.04979	CN-NAM
WWGYPP	S5_194044801	5	194044801	G/A	0.08	0.22491	CN-NAM
WWGYPP	S5_200118387	5	200118387	G/A	0.09	0.01953	CN-NAM
WWGYPP	S5_208565096	5	208565096	G/C	0.34	0.26804	CN-NAM
WWGYPP	S6_95321436	6	95321436	A/G	0.16	0.04762	CN-NAM
WWGYPP	S6_106737199	6	106737199	C/T	0.19	0.05495	CN-NAM
WWGYPP	S6_109593088	6	109593088	A/G	0.22	0.02875	CN-NAM
WWGYPP	S6_132126949	6	132126949	G/T	0.14	0.06227	CN-NAM
WWGYPP	S6_132126958	6	132126958	G/T	0.11	0.17717	CN-NAM
WWGYPP	S6_150675058	6	150675058	A/G	0.05	0.17941	CN-NAM
WWGYPP	S6_151201384	6	151201384	G/T	0.06	0.08163	CN-NAM
WWGYPP	S6_155438561	6	155438561	G/A	0.05	0.11368	CN-NAM
WWGYPP	S6_155457919	6	155457919	T/C	0.12	0.01204	CN-NAM
WWGYPP	S7_30321824	7	30321824	G/A	0.16	0.15998	CN-NAM
WWGYPP	S7_168305226	7	168305226	A/G	0.37	0.05022	CN-NAM
WWGYPP	S7_169171189	7	169171189	A/G	0.12	0.10513	CN-NAM
WWGYPP	S7_173822490	7	173822490	T/C	0.17	0.05429	CN-NAM
WWGYPP	S7_174754863	7	174754863	G/A	0.08	0.0904	CN-NAM
WWGYPP	S7_174952398	7	174952398	G/T	0.05	0.04468	CN-NAM
WWGYPP	S8_16851533	8	16851533	C/G	0.07	0.09113	CN-NAM
WWGYPP	S8_172702007	8	172702007	C/T	0.2	0.05169	CN-NAM
WWGYPP	S9_11453451	9	11453451	C/G	0.16	0.15593	CN-NAM
WWGYPP	S9_12981608	9	12981608	T/A	0.06	0.05786	CN-NAM
WWGYPP	S9_49015807	9	49015807	C/A	0.07	0.0117	CN-NAM
WWGYPP	S9_106279440	9	106279440	G/A	0.98	0.01593	CN-NAM
WWGYPP	S9_118065825	9	118065825	T/G	0.05	0.18118	CN-NAM
WWGYPP	S9_153841186	9	153841186	G/T	0.12	0.08889	CN-NAM
WWGYPP	S10_110298244	10	110298244	A/C	0.19	0.09093	CN-NAM
WWGYPP	S10_126494378	10	126494378	G/A	0.1	0.08341	CN-NAM
WWGYPP	S10_127935680	10	127935680	A/G	0.17	0.08077	CN-NAM
WWKNPR	S1_7397600	1	7397600	T/C	0.27	0.10315	CN-NAM
WWKNPR	S1_12852278	1	12852278	G/A	0.07	0.33825	CN-NAM
WWKNPR	S1_21713786	1	21713786	T/C	0.24	0.18164	CN-NAM
WWKNPR	S1_22383310	1	22383310	G/A	0.07	0.23486	CN-NAM
WWKNPR	S1_24677113	1	24677113	T/A	0.17	0.27422	CN-NAM
WWKNPR	S1_38617624	1	38617624	C/G	0.17	0.29537	CN-NAM
WWKNPR	S1_58473136	1	58473136	C/G	0.13	0.09489	CN-NAM
WWKNPR	S1_91248356	1	91248356	T/G	0.1	0.1141	CN-NAM
WWKNPR	S1_154107233	1	154107233	C/T	0.53	0.09843	CN-NAM
WWKNPR	S1_223317166	1	223317166	T/A	0.26	0.07121	CN-NAM
WWKNPR	S1_250296837	1	250296837	G/A	0.05	0.08048	CN-NAM
WWKNPR	S1_262392339	1	262392339	C/A	0.13	0.26815	CN-NAM
WWKNPR	S1_266371023	1	2.66371e+08	T/C	0.12	0.20015	CN-NAM
WWKNPR	S1_276301301	1	276301301	T/G	0.05	0.23975	CN-NAM
WWKNPR	S1_276991516	1	276991516	A/G	0.54	0.21104	CN-NAM
WWKNPR	S2_11205504	2	11205504	A/G	0.41	0.37519	CN-NAM
WWKNPR	S2_11205510	2	11205510	A/G	0.1	0.37525	CN-NAM
WWKNPR	S2_20926036	2	20926036	G/C	0.1	0.06036	CN-NAM
WWKNPR	S2_21600282	2	21600282	A/G	0.22	0.0298	CN-NAM
WWKNPR	S2_33760634	2	33760634	A/G	0.05	0.21641	CN-NAM
WWKNPR	S2_43196910	2	43196910	G/T	0.05	0.0738	CN-NAM
WWKNPR	S2_46437820	2	46437820	T/C	0.06	0.0679	CN-NAM
WWKNPR	S3_8218935	3	8218935	C/T	0.23	0.05374	CN-NAM
WWKNPR	S3_10514322	3	10514322	T/G	0.17	0.09385	CN-NAM
WWKNPR	S3_10517979	3	10517979	C/A	0.19	0.05337	CN-NAM
WWKNPR	S3_115358571	3	115358571	C/T	0.07	0.27565	CN-NAM
WWKNPR	S3_115728064	3	115728064	A/G	0.14	0.26487	CN-NAM
WWKNPR	S3_143803575	3	143803575	C/T	0.13	0.05392	CN-NAM
WWKNPR	S3_172200939	3	172200939	T/C	0.05	0.09443	CN-NAM
WWKNPR	S3_176039673	3	176039673	A/G	0.06	0.2446	CN-NAM
WWKNPR	S3_177023957	3	177023957	T/C	0.16	0.13861	CN-NAM
WWKNPR	S3_178136042	3	178136042	C/T	0.12	0.21401	CN-NAM
WWKNPR	S3_181749709	3	181749709	T/C	0.09	0.13819	CN-NAM
WWKNPR	S3_200596112	3	200596112	A/T	0.17	0.10643	CN-NAM
WWKNPR	S3_202559367	3	202559367	T/C	0.15	0.08406	CN-NAM
WWKNPR	S3_208782547	3	208782547	A/G	0.06	0.19976	CN-NAM
WWKNPR	S3_208831090	3	208831090	A/G	0.06	0.22605	CN-NAM
WWKNPR	S3_209074066	3	209074066	G/C	0.06	0.01695	CN-NAM
WWKNPR	S3_209074067	3	209074067	C/A	0.05	0.01695	CN-NAM
WWKNPR	S3_209076367	3	209076367	A/G	0.18	0.02624	CN-NAM
WWKNPR	S3_209904977	3	209904977	C/G	0.05	0.10766	CN-NAM
WWKNPR	S3_209913277	3	209913277	G/A	0.09	0.25776	CN-NAM
WWKNPR	S3_209915904	3	209915904	T/C	0.05	0.17565	CN-NAM
WWKNPR	S3_213626745	3	213626745	C/A	0.11	0.07928	CN-NAM
WWKNPR	S3_214716186	3	214716186	T/C	0.32	0.17516	CN-NAM
WWKNPR	S4_2487706	4	2487706	C/G	0.12	0.20112	CN-NAM
WWKNPR	S4_2514854	4	2514854	C/T	0.08	0.14834	CN-NAM
WWKNPR	S4_36886586	4	36886586	C/T	0.98	0.25935	CN-NAM
WWKNPR	S4_83750515	4	83750515	C/A	0.13	0.0945	CN-NAM
WWKNPR	S4_154171738	4	154171738	G/T	0.12	0.39206	CN-NAM
WWKNPR	S4_156069640	4	156069640	C/G	0.05	0.09601	CN-NAM
WWKNPR	S4_171547163	4	171547163	A/T	0.09	0.0844	CN-NAM
WWKNPR	S4_173558553	4	173558553	G/A	0.22	0.03159	CN-NAM
WWKNPR	S4_173598324	4	173598324	T/C	0.09	0.17961	CN-NAM
WWKNPR	S4_197072950	4	197072950	C/A	0.06	0.1609	CN-NAM
WWKNPR	S4_201751199	4	201751199	G/A	0.29	0.17016	CN-NAM
WWKNPR	S4_202102979	4	202102979	T/C	0.29	0.1643	CN-NAM
WWKNPR	S4_224909964	4	224909964	G/C	0.09	0.04943	CN-NAM
WWKNPR	S4_226305687	4	226305687	A/T	0.1	0.04455	CN-NAM
WWKNPR	S4_234447869	4	234447869	C/A	0.09	0.13332	CN-NAM
WWKNPR	S4_234823403	4	234823403	G/C	0.08	0.16075	CN-NAM
WWKNPR	S4_236412474	4	236412474	T/C	0.1	0.34728	CN-NAM
WWKNPR	S4_237146202	4	237146202	T/G	0.08	0.23587	CN-NAM
WWKNPR	S5_11908448	5	11908448	C/A	0.28	0.06031	CN-NAM
WWKNPR	S5_14757090	5	14757090	G/A	0.43	0.09498	CN-NAM
WWKNPR	S5_14757122	5	14757122	A/G	0.05	0.09442	CN-NAM
WWKNPR	S5_17343669	5	17343669	G/A	0.05	0.12837	CN-NAM
WWKNPR	S5_57429702	5	57429702	T/G	0.08	0.09442	CN-NAM
WWKNPR	S5_59723381	5	59723381	C/G	0.09	0.10036	CN-NAM
WWKNPR	S5_168865181	5	168865181	A/G	0.13	0.09168	CN-NAM
WWKNPR	S5_170601756	5	170601756	G/A	0.05	0.25411	CN-NAM
WWKNPR	S5_180906017	5	180906017	A/G	0.05	0.14654	CN-NAM
WWKNPR	S5_189458056	5	189458056	G/C	0.53	0.25746	CN-NAM
WWKNPR	S5_190241456	5	190241456	A/G	0.05	0.32449	CN-NAM
WWKNPR	S5_190743088	5	190743088	G/A	0.22	0.04495	CN-NAM
WWKNPR	S5_197848685	5	197848685	C/A	0.05	0.1761	CN-NAM
WWKNPR	S5_200597602	5	200597602	G/A	0.12	0.17684	CN-NAM
WWKNPR	S5_203109063	5	203109063	G/A	0.21	0.09067	CN-NAM
WWKNPR	S5_205144747	5	205144747	C/T	0.3	0.27899	CN-NAM
WWKNPR	S5_212501183	5	212501183	T/C	0.07	0.11734	CN-NAM
WWKNPR	S6_9710805	6	9710805	G/A	0.26	0.08979	CN-NAM
WWKNPR	S6_103857936	6	103857936	T/C	0.06	0.09466	CN-NAM
WWKNPR	S6_104976096	6	104976096	C/T	0.15	0.08833	CN-NAM
WWKNPR	S6_108499559	6	108499559	T/G	0.13	0.27253	CN-NAM
WWKNPR	S6_110807277	6	110807277	G/C	0.16	0.13874	CN-NAM
WWKNPR	S6_151638424	6	151638424	C/T	0.08	0.04194	CN-NAM
WWKNPR	S6_155438561	6	155438561	G/A	0.1	0.11368	CN-NAM
WWKNPR	S6_166241280	6	166241280	A/G	0.09	0.10272	CN-NAM
WWKNPR	S7_1921300	7	1921300	T/A	0.09	0.05487	CN-NAM
WWKNPR	S7_154186082	7	154186082	G/A	0.07	0.09575	CN-NAM
WWKNPR	S7_157142676	7	157142676	G/A	0.62	0.09196	CN-NAM
WWKNPR	S7_166667044	7	166667044	G/A	0.12	0.17857	CN-NAM
WWKNPR	S7_167980101	7	167980101	A/C	0.11	0.19485	CN-NAM
WWKNPR	S7_167980102	7	167980102	G/C	0.12	0.19468	CN-NAM
WWKNPR	S8_10298502	8	10298502	G/A	0.05	0.11864	CN-NAM
WWKNPR	S8_101209819	8	101209819	C/G	0.05	0.1628	CN-NAM
WWKNPR	S8_101875437	8	101875437	A/G	0.11	0.00977	CN-NAM
WWKNPR	S8_133182039	8	133182039	G/T	0.13	0.06172	CN-NAM
WWKNPR	S8_148509016	8	148509016	G/A	0.56	0.04877	CN-NAM
WWKNPR	S8_156351778	8	156351778	G/T	0.05	0.04262	CN-NAM
WWKNPR	S9_12873578	9	12873578	T/C	0.21	0.10053	CN-NAM
WWKNPR	S9_123360172	9	123360172	G/A	0.05	0.11269	CN-NAM
WWKNPR	S9_140214402	9	140214402	C/G	0.29	0.03132	CN-NAM
WWKNPR	S9_144519469	9	144519469	G/T	0.06	0.01487	CN-NAM
WWKNPR	S9_150655835	9	150655835	G/T	0.05	0.26996	CN-NAM
WWKNPR	S10_34369531	10	34369531	C/T	0.13	0.10092	CN-NAM
WWKNPR	S10_89067474	10	89067474	T/A	0.97	0.18219	CN-NAM
WWKNPR	S10_113395613	10	113395613	A/C	0.05	0.30477	CN-NAM
WWKNPR	S10_144614901	10	144614901	A/G	0.07	0.05432	CN-NAM
WWKNPR	S10_144624067	10	144624067	T/A	0.07	0.12002	CN-NAM
WWKNPR	S10_144685641	10	144685641	G/T	0.06	0.11736	CN-NAM
WWKNPR	S10_144854539	10	144854539	T/C	0.05	0.05913	CN-NAM
WWKNPR	S10_145280961	10	145280961	G/A	0.05	0.09763	CN-NAM
WWHKW	S1_22634864	1	22634864	C/T	0.154762	0.09995	CN-NAM
WWHKW	S1_23220345	1	23220345	C/T	0.0714286	0.07369	CN-NAM
WWHKW	S1_24304996	1	24304996	A/G	0.202381	0.10213	CN-NAM
WWHKW	S1_28927232	1	28927232	G/A	0.0714286	0.07536	CN-NAM
WWHKW	S1_32601199	1	32601199	A/C	0.107143	0.11291	CN-NAM
WWHKW	S1_33799564	1	33799564	C/G	0.0595238	0.0955	CN-NAM
WWHKW	S1_33891962	1	33891962	G/A	0.166667	0.08133	CN-NAM
WWHKW	S1_33891993	1	33891993	G/T	0.166667	0.08133	CN-NAM
WWHKW	S1_35331428	1	35331428	G/T	0.107143	0.12942	CN-NAM
WWHKW	S1_35331429	1	35331429	T/C	0.107143	0.12942	CN-NAM
WWHKW	S1_35331430	1	35331430	A/C	0.107143	0.12942	CN-NAM
WWHKW	S1_35331431	1	35331431	G/T	0.107143	0.12942	CN-NAM
WWHKW	S1_35331440	1	35331440	C/T	0.107143	0.12942	CN-NAM
WWHKW	S1_35331441	1	35331441	A/G	0.107143	0.12942	CN-NAM
WWHKW	S1_35331443	1	35331443	G/T	0.107143	0.12942	CN-NAM
WWHKW	S1_35331444	1	35331444	A/T	0.107143	0.12942	CN-NAM
WWHKW	S1_35331447	1	35331447	A/C	0.107143	0.12942	CN-NAM
WWHKW	S1_35331448	1	35331448	A/T	0.107143	0.12942	CN-NAM
WWHKW	S1_35331451	1	35331451	C/T	0.107143	0.12942	CN-NAM
WWHKW	S1_35331468	1	35331468	T/C	0.107143	0.12942	CN-NAM
WWHKW	S1_35465065	1	35465065	A/T	0.202381	0.12218	CN-NAM
WWHKW	S1_35465166	1	35465166	A/G	0.392857	0.08821	CN-NAM
WWHKW	S1_35888095	1	35888095	T/G	0.0714286	0.08828	CN-NAM
WWHKW	S1_38131791	1	38131791	G/C	0.285714	0.09886	CN-NAM
WWHKW	S1_38725098	1	38725098	G/A	0.0714286	0.08456	CN-NAM
WWHKW	S1_38725107	1	38725107	C/A	0.0714286	0.08456	CN-NAM
WWHKW	S1_39748243	1	39748243	G/A	0.178571	0.07421	CN-NAM
WWHKW	S1_41437741	1	41437741	G/A	0.0833333	0.24007	CN-NAM
WWHKW	S1_41945158	1	41945158	G/T	0.0714286	0.04618	CN-NAM
WWHKW	S1_45740223	1	45740223	G/A	0.142857	0.09412	CN-NAM
WWHKW	S1_45767958	1	45767958	T/C	0.0714286	0.17151	CN-NAM
WWHKW	S1_47456960	1	47456960	C/A	0.0595238	0.07292	CN-NAM
WWHKW	S1_47507867	1	47507867	A/C	0.0595238	0.13416	CN-NAM
WWHKW	S1_48546767	1	48546767	C/A	0.285714	0.22387	CN-NAM
WWHKW	S1_48547283	1	48547283	A/G	0.0595238	0.26762	CN-NAM
WWHKW	S1_62430512	1	62430512	T/C	0.202381	0.06857	CN-NAM
WWHKW	S1_64006366	1	64006366	T/C	0.22619	0.09635	CN-NAM
WWHKW	S1_67647158	1	67647158	G/A	0.0952381	0.06648	CN-NAM
WWHKW	S1_69541153	1	69541153	C/T	0.154762	0.05057	CN-NAM
WWHKW	S1_174846118	1	174846118	G/C	0.142857	0.10521	CN-NAM
WWHKW	S1_179371190	1	179371190	A/C	0.202381	0.1368	CN-NAM
WWHKW	S1_180400164	1	180400164	A/C	0.166667	0.24843	CN-NAM
WWHKW	S1_187979160	1	187979160	G/A	0.178571	0.2036	CN-NAM
WWHKW	S1_212191888	1	212191888	A/G	0.130952	0.0687	CN-NAM
WWHKW	S1_267406394	1	2.67406e+08	G/C	0.0714286	0.22618	CN-NAM
WWHKW	S1_271312708	1	271312708	A/G	0.642857	0.14183	CN-NAM
WWHKW	S1_272273099	1	272273099	C/A	0.214286	0.12837	CN-NAM
WWHKW	S1_279765590	1	279765590	C/G	0.142857	0.18595	CN-NAM
WWHKW	S2_4696399	2	4696399	T/C	0.309524	0.14307	CN-NAM
WWHKW	S2_9961452	2	9961452	C/A	0.119048	0.20691	CN-NAM
WWHKW	S2_183569129	2	183569129	T/G	0.107143	0.05199	CN-NAM
WWHKW	S2_183752766	2	183752766	G/A	0.154762	0.09471	CN-NAM
WWHKW	S2_191114236	2	191114236	G/T	0.0714286	0.19019	CN-NAM
WWHKW	S3_3107328	3	3107328	G/T	0.178571	0.0429	CN-NAM
WWHKW	S3_3515822	3	3515822	G/C	0.0714286	0.0458	CN-NAM
WWHKW	S3_3525847	3	3525847	A/T	0.0714286	0.04689	CN-NAM
WWHKW	S3_3525851	3	3525851	C/A	0.0714286	0.04689	CN-NAM
WWHKW	S3_3551060	3	3551060	T/G	0.0952381	0.14786	CN-NAM
WWHKW	S3_3836059	3	3836059	A/C	0.0595238	0.04826	CN-NAM
WWHKW	S3_4341567	3	4341567	T/C	0.583333	0.04465	CN-NAM
WWHKW	S3_4721276	3	4721276	G/A	0.0952381	0.08084	CN-NAM
WWHKW	S3_135305914	3	135305914	A/C	0.0714286	0.13087	CN-NAM
WWHKW	S3_146524929	3	146524929	A/G	0.202381	0.12891	CN-NAM
WWHKW	S3_149243266	3	149243266	C/A	0.261905	0.07358	CN-NAM
WWHKW	S3_186222442	3	186222442	T/C	0.154762	0.2795	CN-NAM
WWHKW	S3_201670724	3	201670724	G/A	0.0833333	0.09768	CN-NAM
WWHKW	S3_204659077	3	204659077	T/A	0.0833333	0.22493	CN-NAM
WWHKW	S3_206260370	3	206260370	T/A	0.0714286	0.3373	CN-NAM
WWHKW	S3_206928050	3	206928050	T/C	0.0714286	0.30812	CN-NAM
WWHKW	S3_207742975	3	207742975	C/T	0.107143	0.14912	CN-NAM
WWHKW	S3_207772631	3	207772631	T/G	0.0714286	0.32694	CN-NAM
WWHKW	S3_208115145	3	208115145	T/G	0.0595238	0.25804	CN-NAM
WWHKW	S3_208267302	3	208267302	G/A	0.261905	0.27384	CN-NAM
WWHKW	S3_208267306	3	208267306	A/C	0.0952381	0.26907	CN-NAM
WWHKW	S3_208267312	3	208267312	A/C	0.0833333	0.26907	CN-NAM
WWHKW	S3_208410711	3	208410711	T/A	0.0595238	0.41068	CN-NAM
WWHKW	S3_208582757	3	208582757	G/A	0.0952381	0.15414	CN-NAM
WWHKW	S3_208582762	3	208582762	T/C	0.0714286	0.15414	CN-NAM
WWHKW	S3_208582766	3	208582766	G/C	0.0714286	0.15414	CN-NAM
WWHKW	S3_208582788	3	208582788	T/C	0.0714286	0.15414	CN-NAM
WWHKW	S3_208582795	3	208582795	A/G	0.130952	0.15414	CN-NAM
WWHKW	S3_208582797	3	208582797	C/T	0.0714286	0.15414	CN-NAM
WWHKW	S3_209661609	3	209661609	T/C	0.0595238	0.09166	CN-NAM
WWHKW	S3_209661623	3	209661623	A/T	0.0714286	0.09166	CN-NAM
WWHKW	S3_209661663	3	209661663	G/A	0.0595238	0.09166	CN-NAM
WWHKW	S4_20512389	4	20512389	G/A	0.0595238	0.32498	CN-NAM
WWHKW	S4_53258554	4	53258554	T/C	0.607143	0.43321	CN-NAM
WWHKW	S4_67021950	4	6.7022e+07	C/T	0.130952	0.45816	CN-NAM
WWHKW	S4_72053665	4	72053665	C/T	0.142857	0.42827	CN-NAM
WWHKW	S4_72054020	4	72054020	G/A	0.0595238	0.42405	CN-NAM
WWHKW	S4_139983375	4	139983375	C/T	0.107143	0.06707	CN-NAM
WWHKW	S4_153627596	4	153627596	G/A	0.309524	0.07147	CN-NAM
WWHKW	S4_154715798	4	154715798	T/C	0.0595238	0.25596	CN-NAM
WWHKW	S4_154998049	4	154998049	C/T	0.130952	0.11495	CN-NAM
WWHKW	S4_156343342	4	156343342	G/A	0.261905	0.1346	CN-NAM
WWHKW	S4_175723171	4	175723171	G/A	0.142857	0.26413	CN-NAM
WWHKW	S4_175723172	4	175723172	G/A	0.0595238	0.27284	CN-NAM
WWHKW	S4_177045138	4	177045138	T/C	0.130952	0.28473	CN-NAM
WWHKW	S4_178137657	4	178137657	C/A	0.0714286	0.31372	CN-NAM
WWHKW	S4_178597466	4	178597466	T/G	0.0595238	0.2681	CN-NAM
WWHKW	S4_178667524	4	178667524	C/T	0.0595238	0.27047	CN-NAM
WWHKW	S4_178667525	4	178667525	A/G	0.0595238	0.27071	CN-NAM
WWHKW	S4_178670180	4	178670180	G/A	0.0595238	0.36532	CN-NAM
WWHKW	S4_178670260	4	178670260	C/G	0.0714286	0.307	CN-NAM
WWHKW	S4_178670264	4	178670264	A/T	0.0595238	0.30604	CN-NAM
WWHKW	S4_179613965	4	179613965	C/G	0.0595238	0.32124	CN-NAM
WWHKW	S4_179786852	4	179786852	C/A	0.0595238	0.28255	CN-NAM
WWHKW	S4_179786855	4	179786855	A/G	0.0595238	0.28255	CN-NAM
WWHKW	S4_179792920	4	179792920	A/C	0.261905	0.08167	CN-NAM
WWHKW	S4_180785122	4	180785122	T/G	0.0595238	0.32198	CN-NAM
WWHKW	S4_181684721	4	181684721	A/G	0.202381	0.3124	CN-NAM
WWHKW	S4_181698578	4	181698578	G/T	0.178571	0.09455	CN-NAM
WWHKW	S4_181705860	4	181705860	G/T	0.0595238	0.06181	CN-NAM
WWHKW	S4_189294754	4	189294754	C/T	0.130952	0.16165	CN-NAM
WWHKW	S4_218157821	4	218157821	G/A	0.119048	0.10252	CN-NAM
WWHKW	S4_233209591	4	233209591	C/T	0.0833333	0.07028	CN-NAM
WWHKW	S5_13043469	5	13043469	C/A	0.0595238	0.10104	CN-NAM
WWHKW	S5_16848136	5	16848136	G/C	0.119048	0.18497	CN-NAM
WWHKW	S5_31948690	5	31948690	G/A	0.238095	0.1044	CN-NAM
WWHKW	S5_39453366	5	39453366	G/A	0.0595238	0.03996	CN-NAM
WWHKW	S5_70688506	5	70688506	A/G	0.345238	0.12904	CN-NAM
WWHKW	S5_75209594	5	75209594	C/T	0.142857	0.09202	CN-NAM
WWHKW	S5_77255325	5	77255325	C/G	0.130952	0.15227	CN-NAM
WWHKW	S5_94229113	5	94229113	T/C	0.214286	0.09586	CN-NAM
WWHKW	S5_94537092	5	94537092	G/A	0.0714286	0.10149	CN-NAM
WWHKW	S5_94981739	5	94981739	G/A	0.0595238	0.09301	CN-NAM
WWHKW	S5_102984335	5	102984335	C/T	0.0833333	0.10353	CN-NAM
WWHKW	S5_111997996	5	111997996	T/G	0.190476	0.08765	CN-NAM
WWHKW	S5_140093287	5	140093287	A/T	0.321429	0.18271	CN-NAM
WWHKW	S5_143400244	5	143400244	T/A	0.22619	0.0733	CN-NAM
WWHKW	S5_188854932	5	188854932	C/T	0.440476	0.05328	CN-NAM
WWHKW	S5_206743780	5	206743780	C/T	0.97619	0.29805	CN-NAM
WWHKW	S6_9201744	6	9201744	C/G	0.0595238	0.18306	CN-NAM
WWHKW	S6_37026970	6	37026970	T/A	0.940476	0.03869	CN-NAM
WWHKW	S6_39373946	6	39373946	C/T	0.0714286	0.11344	CN-NAM
WWHKW	S6_39373974	6	39373974	G/A	0.0714286	0.11344	CN-NAM
WWHKW	S6_39373976	6	39373976	G/A	0.0595238	0.11288	CN-NAM
WWHKW	S6_39373982	6	39373982	G/A	0.0833333	0.11316	CN-NAM
WWHKW	S6_94760703	6	94760703	A/C	0.0714286	0.08755	CN-NAM
WWHKW	S6_94990876	6	94990876	C/T	0.130952	0.09579	CN-NAM
WWHKW	S6_94990911	6	94990911	C/T	0.202381	0.15619	CN-NAM
WWHKW	S6_95327884	6	95327884	C/T	0.0833333	0.09872	CN-NAM
WWHKW	S6_113782170	6	113782170	G/A	0.0833333	0.13873	CN-NAM
WWHKW	S6_119686672	6	119686672	T/C	0.0595238	0.10185	CN-NAM
WWHKW	S6_123022041	6	123022041	G/A	0.142857	0.05009	CN-NAM
WWHKW	S6_124299709	6	124299709	G/A	0.0714286	0.04607	CN-NAM
WWHKW	S6_128455631	6	1.28456e+08	A/T	0.0595238	0.13565	CN-NAM
WWHKW	S6_160021838	6	160021838	T/C	0.178571	0.09956	CN-NAM
WWHKW	S6_162915579	6	162915579	G/A	0.27381	0.10053	CN-NAM
WWHKW	S6_162917207	6	162917207	G/T	0.464286	0.09039	CN-NAM
WWHKW	S7_19436433	7	19436433	T/C	0.142857	0.31485	CN-NAM
WWHKW	S7_22016173	7	22016173	G/C	0.0595238	0.0489	CN-NAM
WWHKW	S7_30319864	7	30319864	C/G	0.0714286	0.12082	CN-NAM
WWHKW	S7_126230581	7	126230581	C/G	0.119048	0.09458	CN-NAM
WWHKW	S7_137514279	7	137514279	G/A	0.0595238	0.1968	CN-NAM
WWHKW	S7_141694268	7	141694268	C/A	0.702381	0.14498	CN-NAM
WWHKW	S7_142906839	7	142906839	T/G	0.107143	0.0813	CN-NAM
WWHKW	S7_143747967	7	143747967	T/G	0.238095	0.06774	CN-NAM
WWHKW	S7_160558068	7	160558068	G/C	0.166667	0.04612	CN-NAM
WWHKW	S7_161438829	7	161438829	A/C	0.0714286	0.0383	CN-NAM
WWHKW	S7_163512547	7	163512547	G/T	0.214286	0.10855	CN-NAM
WWHKW	S8_17891004	8	17891004	C/T	0.107143	0.1031	CN-NAM
WWHKW	S8_20961023	8	20961023	G/A	0.142857	0.06079	CN-NAM
WWHKW	S8_71792352	8	71792352	C/G	0.130952	0.08102	CN-NAM
WWHKW	S9_16998254	9	16998254	A/T	0.27381	0.10819	CN-NAM
WWHKW	S9_33234581	9	33234581	T/C	0.309524	0.04439	CN-NAM
WWHKW	S9_41048945	9	41048945	G/T	0.0833333	0.15251	CN-NAM
WWHKW	S9_78421440	9	78421440	G/T	0.321429	0.25214	CN-NAM
WWHKW	S9_133796889	9	133796889	G/A	0.107143	0.1052	CN-NAM
WWHKW	S9_133796900	9	133796900	C/G	0.107143	0.1052	CN-NAM
WWHKW	S9_135891509	9	135891509	G/A	0.0595238	0.11338	CN-NAM
WWHKW	S9_137289731	9	137289731	A/T	0.107143	0.11038	CN-NAM
WWHKW	S9_142824117	9	142824117	G/C	0.119048	0.06475	CN-NAM
WWHKW	S9_151562489	9	151562489	A/G	0.0952381	0.10661	CN-NAM
WWHKW	S10_5749924	10	5749924	C/A	0.0833333	0.11808	CN-NAM
WWHKW	S10_26898753	10	26898753	T/A	0.107143	0.12619	CN-NAM
WWHKW	S10_62371868	10	62371868	G/C	0.0595238	0.12991	CN-NAM
WWHKW	S10_85592593	10	85592593	A/C	0.0595238	0.10188	CN-NAM
WWHKW	S10_89986612	10	89986612	A/C	0.142857	0.09817	CN-NAM
WWHKW	S10_90250391	10	90250391	A/G	0.107143	0.10774	CN-NAM
WWHKW	S10_90250398	10	90250398	C/T	0.190476	0.10571	CN-NAM
WWHKW	S10_109345763	10	109345763	G/A	0.0714286	0.0492	CN-NAM
WWHKW	S10_109899550	10	109899550	G/T	0.0833333	0.07114	CN-NAM
WWHKW	S10_112080160	10	112080160	G/A	0.119048	0.05437	CN-NAM
WWHKW	S10_112584928	10	112584928	T/C	0.130952	0.06488	CN-NAM
WWHKW	S10_112587034	10	112587034	A/C	0.321429	0.05232	CN-NAM
WWHKW	S10_112587035	10	112587035	G/C	0.0833333	0.0614	CN-NAM
WWHKW	S10_112587082	10	112587082	C/A	0.107143	0.05223	CN-NAM
WWHKW	S10_112587084	10	112587084	A/G	0.0595238	0.05918	CN-NAM
WWHKW	S10_112688197	10	112688197	C/G	0.178571	0.06006	CN-NAM
WWHKW	S10_112871558	10	112871558	C/T	0.119048	0.05036	CN-NAM
WWHKW	S10_112871559	10	112871559	A/G	0.119048	0.05012	CN-NAM
WWHKW	S10_112871615	10	112871615	G/A	0.297619	0.05062	CN-NAM
WWHKW	S10_115150050	10	115150050	G/A	0.0595238	0.05362	CN-NAM
WWHKW	S10_115611550	10	115611550	A/G	0.107143	0.33554	CN-NAM
WWHKW	S10_117320169	10	117320169	G/A	0.0833333	0.04983	CN-NAM
WWHKW	S10_117320927	10	117320927	G/T	0.107143	0.05192	CN-NAM
WWHKW	S10_117320947	10	117320947	C/A	0.107143	0.0519	CN-NAM
WWHKW	S10_117475093	10	117475093	G/A	0.0833333	0.057	CN-NAM
WWHKW	S10_117558528	10	117558528	A/C	0.0714286	0.05166	CN-NAM
WWHKW	S10_117558954	10	117558954	G/A	0.0595238	0.05133	CN-NAM
WWHKW	S10_117558996	10	117558996	C/T	0.0595238	0.05085	CN-NAM
WWHKW	S10_117565742	10	117565742	A/G	0.202381	0.05347	CN-NAM
WWHKW	S10_117565909	10	117565909	A/T	0.0952381	0.04862	CN-NAM
WWHKW	S10_140737377	10	140737377	G/A	0.964286	0.18191	CN-NAM
WWHKW	S10_141298490	10	141298490	C/T	0.392857	0.1039	CN-NAM
WWHKW	S10_142970444	10	142970444	G/T	0.0595238	0.36859	CN-NAM
WWHKW	S10_143441878	10	143441878	C/T	0.0595238	0.29406	CN-NAM
WWHKW	S10_143441885	10	143441885	G/A	0.0595238	0.36407	CN-NAM
WWHKW	S10_143442037	10	143442037	C/G	0.0595238	0.33769	CN-NAM
WWHKW	S10_143442190	10	143442190	A/G	0.0952381	0.33996	CN-NAM
WWHKW	S10_143442342	10	143442342	A/G	0.0952381	0.32725	CN-NAM
WWHKW	S10_143446075	10	143446075	G/A	0.0595238	0.07928	CN-NAM
WWHKW	S10_143488332	10	143488332	A/G	0.107143	0.35238	CN-NAM
WWHKW	S10_143488333	10	143488333	A/T	0.107143	0.35238	CN-NAM
WWHKW	S10_143524402	10	143524402	G/A	0.0714286	0.19181	CN-NAM
WWHKW	S10_143524404	10	143524404	A/T	0.0714286	0.19181	CN-NAM
WWHKW	S10_143712475	10	143712475	A/G	0.0833333	0.41501	CN-NAM
WWHKW	S10_143712476	10	143712476	T/C	0.0833333	0.41501	CN-NAM
WWHKW	S10_143712477	10	143712477	G/C	0.0833333	0.41501	CN-NAM
WWHKW	S10_143712479	10	143712479	G/C	0.0833333	0.41501	CN-NAM
WWHKW	S10_143712480	10	143712480	G/A	0.0833333	0.41501	CN-NAM
WWHKW	S10_143712481	10	143712481	T/G	0.0833333	0.41501	CN-NAM
WWHKW	S10_143712482	10	143712482	C/G	0.0833333	0.41501	CN-NAM
WWHKW	S10_143716210	10	143716210	G/A	0.130952	0.41879	CN-NAM
WWHKW	S10_144109501	10	144109501	G/T	0.357143	0.13495	CN-NAM
WWHKW	S10_144471099	10	144471099	C/T	0.0714286	0.32377	CN-NAM
WWHKW	S10_144471146	10	144471146	G/A	0.0833333	0.31645	CN-NAM
WWHKW	S10_144471152	10	144471152	C/T	0.0833333	0.31645	CN-NAM
WWHKW	S10_144854073	10	144854073	T/G	0.0833333	0.24567	CN-NAM
WWHKW	S10_144958113	10	144958113	T/C	0.178571	0.08961	CN-NAM
WWHKW	S10_145125788	10	145125788	T/C	0.0595238	0.39905	CN-NAM
WWHKW	S10_145197291	10	145197291	T/C	0.0714286	0.13621	CN-NAM
WWHKW	S10_145198265	10	145198265	A/G	0.0833333	0.07418	CN-NAM
WWHKW	S10_145198266	10	145198266	C/A	0.0833333	0.07418	CN-NAM
WWHKW	S10_145198269	10	145198269	T/C	0.0833333	0.07418	CN-NAM
WWHKW	S10_145347990	10	145347990	A/G	0.119048	0.15712	CN-NAM
WWHKW	S10_145352023	10	145352023	T/A	0.107143	0.08399	CN-NAM
WWHKW	S10_145355712	10	145355712	A/G	0.130952	0.20828	CN-NAM
WWHKW	S10_145573951	10	145573951	C/T	0.0595238	0.30232	CN-NAM
WWHKW	S10_145573954	10	145573954	G/A	0.0595238	0.30267	CN-NAM
WWHKW	S10_145573958	10	145573958	G/A	0.0595238	0.30267	CN-NAM
WWHKW	S10_145728775	10	145728775	C/G	0.0952381	0.05546	CN-NAM
WWHKW	S10_145758147	10	145758147	A/G	0.0714286	0.30286	CN-NAM
WWHKW	S10_145940200	10	145940200	T/A	0.130952	0.33965	CN-NAM
WWHKW	S10_145948340	10	145948340	C/A	0.0952381	0.19105	CN-NAM
WWHKW	S10_146114460	10	146114460	A/C	0.0595238	0.32955	CN-NAM
WWHKW	S10_146186621	10	146186621	C/A	0.0833333	0.22486	CN-NAM
WWHKW	S10_146422356	10	146422356	T/G	0.0595238	0.35427	CN-NAM
WWHKW	S10_146422714	10	146422714	C/T	0.0714286	0.14119	CN-NAM
WWHKW	S10_146466593	10	146466593	G/A	0.178571	0.34658	CN-NAM
WWHKW	S10_146466594	10	146466594	G/A	0.166667	0.34658	CN-NAM
WWHKW	S10_146472409	10	146472409	A/G	0.0714286	0.281	CN-NAM
WWHKW	S10_146525268	10	146525268	C/T	0.142857	0.32412	CN-NAM
WWHKW	S10_146569495	10	146569495	T/C	0.0595238	0.38894	CN-NAM
WWHKW	S10_146584776	10	146584776	T/C	0.107143	0.34672	CN-NAM
WWHKW	S10_146584852	10	146584852	C/T	0.130952	0.34614	CN-NAM
WWHKW	S10_146584878	10	146584878	G/C	0.130952	0.34781	CN-NAM
WWHKW	S10_146584879	10	146584879	T/C	0.190476	0.349	CN-NAM
WWHKW	S10_146584880	10	146584880	G/A	0.130952	0.34781	CN-NAM
WWHKW	S10_146584881	10	146584881	G/T	0.130952	0.34781	CN-NAM
WWHKW	S10_146584882	10	146584882	T/G	0.154762	0.34924	CN-NAM
WWHKW	S10_146585187	10	146585187	C/G	0.119048	0.35426	CN-NAM
WWHKW	S10_146592322	10	146592322	C/T	0.0714286	0.3393	CN-NAM
WWHKW	S10_146592323	10	146592323	C/T	0.0714286	0.3393	CN-NAM
WWHKW	S10_146592325	10	146592325	T/C	0.142857	0.29851	CN-NAM
WWHKW	S10_146592327	10	146592327	G/A	0.142857	0.29801	CN-NAM
WWHKW	S10_146592372	10	146592372	G/C	0.130952	0.29801	CN-NAM
WWHKW	S10_146592374	10	146592374	A/T	0.130952	0.29801	CN-NAM
WWHKW	S10_146596137	10	146596137	T/G	0.0952381	0.30088	CN-NAM
WWHKW	S10_146596250	10	146596250	C/T	0.0833333	0.28268	CN-NAM
WWHKW	S10_146599978	10	146599978	A/G	0.0714286	0.35213	CN-NAM
WWHKW	S10_146678554	10	146678554	T/G	0.0595238	0.22455	CN-NAM
WWHKW	S10_146684824	10	146684824	T/C	0.0595238	0.23947	CN-NAM
WWHKW	S10_146968475	10	146968475	A/G	0.119048	0.33443	CN-NAM
WWHKW	S10_147077866	10	147077866	C/T	0.107143	0.22284	CN-NAM
WWHKW	S10_147122827	10	147122827	G/C	0.0714286	0.33293	CN-NAM
WWHKW	S10_147142235	10	147142235	A/C	0.0714286	0.28746	CN-NAM
WWHKW	S10_147142236	10	147142236	A/C	0.0714286	0.2864	CN-NAM
WWHKW	S10_147192042	10	147192042	T/C	0.0714286	0.38145	CN-NAM
WWHKW	S10_147390728	10	147390728	C/A	0.321429	0.25898	CN-NAM
WWHKW	S10_147392127	10	147392127	T/G	0.0595238	0.22585	CN-NAM
WWHKW	S10_147394175	10	147394175	C/T	0.27381	0.2393	CN-NAM
WWHKW	S10_147518794	10	147518794	C/A	0.0714286	0.2132	CN-NAM
WWHKW	S10_147583913	10	147583913	G/A	0.107143	0.10048	CN-NAM
WWHKW	S10_147822311	10	147822311	C/T	0.0595238	0.36281	CN-NAM
WWHKW	S10_147822327	10	147822327	A/G	0.0595238	0.36281	CN-NAM
WWHKW	S10_147846292	10	147846292	G/A	0.0595238	0.29029	CN-NAM
WWHKW	S10_147855894	10	147855894	A/G	0.0952381	0.0528	CN-NAM
WWHKW	S10_147857088	10	147857088	T/A	0.119048	0.24154	CN-NAM
WWHKW	S10_147857089	10	147857089	G/C	0.0952381	0.24501	CN-NAM
WWPH	S1_3179316	1	3179316	C/T	0.0531915	0.17964	CN-NAM
WWPH	S1_3190708	1	3190708	C/T	0.0744681	0.07491	CN-NAM
WWPH	S1_3190733	1	3190733	G/A	0.0957447	0.07491	CN-NAM
WWPH	S1_17964481	1	17964481	C/T	0.0851064	0.28323	CN-NAM
WWPH	S1_18199120	1	18199120	A/G	0.37234	0.33088	CN-NAM
WWPH	S1_18630135	1	18630135	C/T	0.0851064	0.10601	CN-NAM
WWPH	S1_19474803	1	19474803	C/T	0.0957447	0.23619	CN-NAM
WWPH	S1_19590955	1	19590955	A/T	0.0744681	0.38732	CN-NAM
WWPH	S1_27627382	1	27627382	A/T	0.265957	0.23771	CN-NAM
WWPH	S1_48777609	1	48777609	G/A	0.978723	0.20613	CN-NAM
WWPH	S1_90908290	1	90908290	G/C	0.191489	0.09357	CN-NAM
WWPH	S1_91504453	1	91504453	C/T	0.0531915	0.37666	CN-NAM
WWPH	S1_95105722	1	95105722	C/G	0.138298	0.04769	CN-NAM
WWPH	S1_95659113	1	95659113	T/G	0.0638298	0.11401	CN-NAM
WWPH	S1_96683119	1	96683119	T/G	0.138298	0.45655	CN-NAM
WWPH	S1_100904592	1	100904592	A/C	0.138298	0.28818	CN-NAM
WWPH	S1_100908189	1	100908189	G/A	0.148936	0.29661	CN-NAM
WWPH	S1_106843955	1	106843955	T/C	0.12766	0.20476	CN-NAM
WWPH	S1_147724969	1	147724969	A/G	0.212766	0.32838	CN-NAM
WWPH	S1_158003320	1	158003320	C/T	0.0638298	0.19719	CN-NAM
WWPH	S1_160345100	1	160345100	C/T	0.0531915	0.12192	CN-NAM
WWPH	S1_160345105	1	160345105	T/C	0.0851064	0.12382	CN-NAM
WWPH	S1_160345131	1	160345131	T/C	0.0531915	0.12192	CN-NAM
WWPH	S1_182904436	1	182904436	T/C	0.414894	0.05	CN-NAM
WWPH	S1_187646952	1	187646952	G/T	0.43617	0.2328	CN-NAM
WWPH	S1_246469847	1	246469847	G/C	0.691489	0.25449	CN-NAM
WWPH	S1_246469848	1	246469848	G/T	0.234043	0.25449	CN-NAM
WWPH	S1_246540468	1	246540468	G/C	0.0531915	0.31888	CN-NAM
WWPH	S1_248753382	1	248753382	A/T	0.0531915	0.15915	CN-NAM
WWPH	S1_258441125	1	258441125	T/G	0.0744681	0.36997	CN-NAM
WWPH	S1_260338391	1	260338391	G/T	0.521277	0.04351	CN-NAM
WWPH	S1_260514839	1	260514839	C/G	0.0638298	0.22261	CN-NAM
WWPH	S1_260514840	1	260514840	A/G	0.0744681	0.22332	CN-NAM
WWPH	S1_260514844	1	2.60515e+08	T/G	0.0638298	0.22242	CN-NAM
WWPH	S1_260514846	1	2.60515e+08	T/C	0.0638298	0.22332	CN-NAM
WWPH	S1_264498237	1	2.64498e+08	C/A	0.106383	0.18414	CN-NAM
WWPH	S1_264515634	1	2.64516e+08	G/A	0.202128	0.04946	CN-NAM
WWPH	S1_265593350	1	265593350	T/G	0.0851064	0.23646	CN-NAM
WWPH	S1_268940513	1	268940513	A/T	0.0851064	0.20054	CN-NAM
WWPH	S1_268940520	1	268940520	G/C	0.0851064	0.20054	CN-NAM
WWPH	S1_283192396	1	283192396	A/T	0.0638298	0.28873	CN-NAM
WWPH	S1_286182480	1	286182480	C/T	0.202128	0.17488	CN-NAM
WWPH	S1_286358573	1	286358573	T/C	0.191489	0.35404	CN-NAM
WWPH	S1_286358574	1	286358574	T/C	0.0957447	0.35404	CN-NAM
WWPH	S1_286359263	1	286359263	C/A	0.0638298	0.48095	CN-NAM
WWPH	S1_286360060	1	286360060	C/T	0.0744681	0.43209	CN-NAM
WWPH	S1_286362870	1	286362870	G/C	0.0638298	0.47682	CN-NAM
WWPH	S1_286366200	1	286366200	T/C	0.0531915	0.48313	CN-NAM
WWPH	S1_286524831	1	286524831	C/T	0.382979	0.24805	CN-NAM
WWPH	S1_286524836	1	286524836	A/G	0.0851064	0.24805	CN-NAM
WWPH	S1_286529231	1	286529231	T/A	0.0531915	0.45765	CN-NAM
WWPH	S1_286529239	1	286529239	T/C	0.0531915	0.45765	CN-NAM
WWPH	S1_286529245	1	286529245	C/T	0.0638298	0.44303	CN-NAM
WWPH	S1_286529246	1	286529246	T/C	0.0531915	0.45872	CN-NAM
WWPH	S1_286529363	1	286529363	G/C	0.0531915	0.47564	CN-NAM
WWPH	S1_286529379	1	286529379	A/G	0.0531915	0.47564	CN-NAM
WWPH	S1_286988253	1	286988253	C/T	0.117021	0.45076	CN-NAM
WWPH	S1_286993886	1	286993886	T/G	0.0531915	0.43945	CN-NAM
WWPH	S1_286993948	1	286993948	A/G	0.0531915	0.43934	CN-NAM
WWPH	S1_287201996	1	287201996	G/C	0.0638298	0.48301	CN-NAM
WWPH	S1_287583281	1	287583281	T/C	0.138298	0.48093	CN-NAM
WWPH	S1_287728468	1	287728468	C/T	0.0744681	0.44854	CN-NAM
WWPH	S1_288397847	1	288397847	T/C	0.0531915	0.4846	CN-NAM
WWPH	S1_288696387	1	288696387	G/T	0.0851064	0.38457	CN-NAM
WWPH	S1_288855719	1	288855719	G/A	0.0638298	0.48691	CN-NAM
WWPH	S1_288856429	1	288856429	C/T	0.0638298	0.48367	CN-NAM
WWPH	S1_288857343	1	288857343	G/A	0.0744681	0.48478	CN-NAM
WWPH	S1_288857369	1	288857369	C/T	0.0744681	0.48527	CN-NAM
WWPH	S1_288857371	1	288857371	A/G	0.0744681	0.48527	CN-NAM
WWPH	S1_288857372	1	288857372	T/G	0.0744681	0.48503	CN-NAM
WWPH	S1_288860290	1	288860290	T/A	0.0957447	0.42757	CN-NAM
WWPH	S1_288863317	1	288863317	G/A	0.159574	0.39036	CN-NAM
WWPH	S1_289236236	1	289236236	T/A	0.0744681	0.42818	CN-NAM
WWPH	S1_289336452	1	289336452	G/A	0.0851064	0.31575	CN-NAM
WWPH	S1_289689162	1	289689162	C/T	0.0851064	0.43263	CN-NAM
WWPH	S1_290113762	1	290113762	T/A	0.0638298	0.11187	CN-NAM
WWPH	S1_290121041	1	290121041	A/G	0.0531915	0.49669	CN-NAM
WWPH	S1_290122082	1	290122082	G/C	0.0851064	0.30262	CN-NAM
WWPH	S1_290122349	1	290122349	T/A	0.106383	0.44965	CN-NAM
WWPH	S1_290522561	1	290522561	A/G	0.0851064	0.49059	CN-NAM
WWPH	S2_9445898	2	9445898	T/C	0.202128	0.1151	CN-NAM
WWPH	S2_38985735	2	38985735	C/T	0.0638298	0.12685	CN-NAM
WWPH	S2_53793915	2	53793915	G/A	0.680851	0.08973	CN-NAM
WWPH	S2_63669300	2	63669300	A/G	0.191489	0.32173	CN-NAM
WWPH	S2_127824117	2	127824117	C/A	0.287234	0.09276	CN-NAM
WWPH	S2_131349489	2	131349489	G/T	0.0531915	0.09091	CN-NAM
WWPH	S2_179654596	2	179654596	G/C	0.840426	0.1411	CN-NAM
WWPH	S2_205950014	2	205950014	C/T	0.0851064	0.15322	CN-NAM
WWPH	S2_206899463	2	206899463	T/C	0.117021	0.25574	CN-NAM
WWPH	S2_207636110	2	207636110	C/G	0.170213	0.23618	CN-NAM
WWPH	S2_218856810	2	218856810	A/G	0.0851064	0.16526	CN-NAM
WWPH	S2_231283149	2	231283149	G/T	0.0851064	0.20266	CN-NAM
WWPH	S3_28224138	3	28224138	A/C	0.148936	0.29804	CN-NAM
WWPH	S3_37829185	3	37829185	G/A	0.234043	0.30894	CN-NAM
WWPH	S3_43359986	3	43359986	C/G	0.212766	0.06922	CN-NAM
WWPH	S3_122119303	3	122119303	T/C	0.255319	0.25822	CN-NAM
WWPH	S3_127050200	3	127050200	G/T	0.244681	0.2544	CN-NAM
WWPH	S3_132396680	3	132396680	C/A	0.0638298	0.06633	CN-NAM
WWPH	S3_142731197	3	142731197	A/C	0.0851064	0.08556	CN-NAM
WWPH	S3_147590305	3	147590305	C/T	0.0638298	0.38202	CN-NAM
WWPH	S3_147590314	3	147590314	T/C	0.0531915	0.38202	CN-NAM
WWPH	S3_159681228	3	159681228	C/T	0.0531915	0.34234	CN-NAM
WWPH	S3_159805609	3	159805609	G/A	0.0851064	0.39082	CN-NAM
WWPH	S3_159818727	3	159818727	G/A	0.0744681	0.06426	CN-NAM
WWPH	S3_160576492	3	160576492	G/T	0.0744681	0.11839	CN-NAM
WWPH	S3_160872642	3	160872642	A/G	0.0638298	0.43224	CN-NAM
WWPH	S3_160872649	3	160872649	C/G	0.0851064	0.43076	CN-NAM
WWPH	S3_160899456	3	160899456	A/G	0.117021	0.44089	CN-NAM
WWPH	S3_161573678	3	161573678	T/G	0.265957	0.20898	CN-NAM
WWPH	S3_161957999	3	161957999	T/G	0.0638298	0.38142	CN-NAM
WWPH	S3_162314055	3	162314055	T/C	0.117021	0.42671	CN-NAM
WWPH	S3_162598767	3	162598767	C/G	0.106383	0.3001	CN-NAM
WWPH	S3_162801560	3	162801560	T/G	0.159574	0.37157	CN-NAM
WWPH	S3_163993756	3	163993756	G/A	0.0957447	0.11853	CN-NAM
WWPH	S3_163993972	3	163993972	T/C	0.0957447	0.1844	CN-NAM
WWPH	S3_163994277	3	163994277	C/T	0.159574	0.24976	CN-NAM
WWPH	S3_164251207	3	164251207	C/T	0.0531915	0.38127	CN-NAM
WWPH	S3_164587781	3	164587781	A/G	0.0531915	0.10791	CN-NAM
WWPH	S3_164587783	3	164587783	G/C	0.0531915	0.10862	CN-NAM
WWPH	S3_164975232	3	164975232	T/G	0.0531915	0.35931	CN-NAM
WWPH	S3_164976967	3	164976967	T/C	0.170213	0.32772	CN-NAM
WWPH	S3_164978728	3	164978728	C/A	0.0531915	0.11032	CN-NAM
WWPH	S3_165021008	3	165021008	T/C	0.138298	0.37683	CN-NAM
WWPH	S3_165021952	3	165021952	T/G	0.106383	0.46806	CN-NAM
WWPH	S3_165413395	3	165413395	G/A	0.0744681	0.46592	CN-NAM
WWPH	S3_165445623	3	165445623	G/T	0.117021	0.38685	CN-NAM
WWPH	S3_165457206	3	165457206	C/G	0.12766	0.22485	CN-NAM
WWPH	S3_165462541	3	165462541	A/G	0.138298	0.48458	CN-NAM
WWPH	S3_165725111	3	165725111	T/C	0.117021	0.48982	CN-NAM
WWPH	S3_165856115	3	165856115	A/G	0.0851064	0.31376	CN-NAM
WWPH	S3_166447151	3	166447151	G/C	0.0531915	0.45534	CN-NAM
WWPH	S3_166598084	3	166598084	C/T	0.808511	0.31504	CN-NAM
WWPH	S3_166599429	3	166599429	T/A	0.0744681	0.36772	CN-NAM
WWPH	S3_166692200	3	166692200	A/G	0.0638298	0.091	CN-NAM
WWPH	S3_166811473	3	166811473	T/G	0.0851064	0.4152	CN-NAM
WWPH	S3_166812211	3	166812211	G/A	0.0638298	0.14217	CN-NAM
WWPH	S3_167003107	3	167003107	C/T	0.0531915	0.07114	CN-NAM
WWPH	S3_167004327	3	167004327	A/G	0.0957447	0.39728	CN-NAM
WWPH	S3_167074486	3	167074486	A/G	0.0638298	0.15031	CN-NAM
WWPH	S3_167074487	3	167074487	G/C	0.0638298	0.15031	CN-NAM
WWPH	S3_170124459	3	170124459	C/T	0.0531915	0.28423	CN-NAM
WWPH	S3_170865296	3	170865296	G/A	0.0851064	0.04409	CN-NAM
WWPH	S3_175533873	3	175533873	G/T	0.0744681	0.08714	CN-NAM
WWPH	S3_175533877	3	175533877	A/G	0.0744681	0.08548	CN-NAM
WWPH	S3_175980735	3	175980735	C/T	0.0638298	0.09192	CN-NAM
WWPH	S3_175980738	3	175980738	T/C	0.0744681	0.09192	CN-NAM
WWPH	S3_184817151	3	184817151	C/G	0.117021	0.09578	CN-NAM
WWPH	S3_184817168	3	184817168	A/G	0.0744681	0.09578	CN-NAM
WWPH	S3_185976288	3	185976288	G/A	0.0531915	0.09312	CN-NAM
WWPH	S3_201330620	3	201330620	T/G	0.0531915	0.11438	CN-NAM
WWPH	S3_205001613	3	205001613	C/T	0.106383	0.05984	CN-NAM
WWPH	S3_206605647	3	206605647	C/T	0.159574	0.05877	CN-NAM
WWPH	S4_5150237	4	5150237	G/A	0.0744681	0.10559	CN-NAM
WWPH	S4_11411870	4	11411870	C/T	0.106383	0.10817	CN-NAM
WWPH	S4_14036389	4	14036389	A/G	0.0851064	0.07849	CN-NAM
WWPH	S4_16851634	4	16851634	T/A	0.595745	0.13242	CN-NAM
WWPH	S4_26425071	4	26425071	C/G	0.265957	0.10014	CN-NAM
WWPH	S4_39319386	4	39319386	C/T	0.0957447	0.03435	CN-NAM
WWPH	S4_145160128	4	145160128	C/A	0.0638298	0.14628	CN-NAM
WWPH	S4_228785902	4	228785902	C/T	0.12766	0.13261	CN-NAM
WWPH	S5_22556254	5	22556254	G/T	0.882979	0.13798	CN-NAM
WWPH	S5_68517421	5	68517421	C/T	0.0744681	0.14053	CN-NAM
WWPH	S5_169454570	5	169454570	G/T	0.244681	0.13755	CN-NAM
WWPH	S5_194251745	5	194251745	A/C	0.234043	0.05542	CN-NAM
WWPH	S5_200118152	5	200118152	G/T	0.0531915	0.04502	CN-NAM
WWPH	S5_202399940	5	202399940	G/T	0.0638298	0.11197	CN-NAM
WWPH	S5_204318055	5	204318055	G/A	0.0851064	0.04754	CN-NAM
WWPH	S6_93784130	6	93784130	A/C	0.223404	0.08294	CN-NAM
WWPH	S6_95321436	6	95321436	A/G	0.0531915	0.04762	CN-NAM
WWPH	S6_97088483	6	97088483	C/A	0.180851	0.31699	CN-NAM
WWPH	S6_105197649	6	105197649	A/T	0.191489	0.30795	CN-NAM
WWPH	S6_160716400	6	160716400	G/C	0.117021	0.18682	CN-NAM
WWPH	S6_160716425	6	160716425	C/G	0.0744681	0.18682	CN-NAM
WWPH	S6_162447174	6	162447174	C/T	0.0638298	0.12267	CN-NAM
WWPH	S6_163101825	6	163101825	A/T	0.0638298	0.1398	CN-NAM
WWPH	S6_163101980	6	163101980	A/T	0.12766	0.13514	CN-NAM
WWPH	S7_21545535	7	21545535	G/A	0.0531915	0.01848	CN-NAM
WWPH	S7_21545561	7	21545561	C/A	0.0851064	0.01848	CN-NAM
WWPH	S7_25507902	7	25507902	C/T	0.12766	0.2165	CN-NAM
WWPH	S7_122921991	7	122921991	C/T	0.925532	0.19016	CN-NAM
WWPH	S7_151731503	7	151731503	G/T	0.425532	0.21588	CN-NAM
WWPH	S7_163592309	7	163592309	G/C	0.0531915	0.20842	CN-NAM
WWPH	S7_165819718	7	165819718	C/T	0.106383	0.08649	CN-NAM
WWPH	S7_165946332	7	165946332	C/G	0.159574	0.04691	CN-NAM
WWPH	S7_166698337	7	166698337	A/T	0.0531915	0.26938	CN-NAM
WWPH	S8_20691520	8	20691520	C/T	0.0638298	0.12981	CN-NAM
WWPH	S8_20692458	8	20692458	G/A	0.0638298	0.13081	CN-NAM
WWPH	S8_24430664	8	24430664	G/A	0.0744681	0.04704	CN-NAM
WWPH	S8_25016266	8	25016266	T/G	0.159574	0.04526	CN-NAM
WWPH	S8_38410925	8	38410925	C/G	0.0638298	0.13863	CN-NAM
WWPH	S8_38410967	8	38410967	G/C	0.106383	0.0881	CN-NAM
WWPH	S8_56651227	8	56651227	C/T	0.0638298	0.0881	CN-NAM
WWPH	S8_59315679	8	59315679	T/C	0.0638298	0.14282	CN-NAM
WWPH	S8_123810987	8	123810987	C/G	0.223404	0.39943	CN-NAM
WWPH	S8_123811152	8	123811152	C/G	0.202128	0.40702	CN-NAM
WWPH	S8_127722188	8	127722188	C/T	0.393617	0.42397	CN-NAM
WWPH	S8_132880258	8	132880258	T/C	0.106383	0.04596	CN-NAM
WWPH	S8_136042590	8	136042590	C/A	0.0638298	0.29405	CN-NAM
WWPH	S8_152254517	8	152254517	G/C	0.0531915	0.18127	CN-NAM
WWPH	S8_169424621	8	169424621	T/G	0.0957447	0.29846	CN-NAM
WWPH	S8_171275943	8	171275943	C/T	0.0531915	0.04702	CN-NAM
WWPH	S9_11703579	9	11703579	T/G	0.5	0.22372	CN-NAM
WWPH	S9_24358876	9	24358876	C/T	0.0851064	0.06012	CN-NAM
WWPH	S9_59830097	9	59830097	T/G	0.106383	0.10413	CN-NAM
WWPH	S9_60087683	9	60087683	A/C	0.170213	0.14164	CN-NAM
WWPH	S9_65287211	9	65287211	T/G	0.0851064	0.28931	CN-NAM
WWPH	S9_92346736	9	92346736	G/C	0.138298	0.12493	CN-NAM
WWPH	S9_98687107	9	98687107	G/A	0.0957447	0.08296	CN-NAM
WWPH	S9_99081314	9	99081314	A/G	0.0531915	0.06533	CN-NAM
WWPH	S9_112941601	9	112941601	A/G	0.531915	0.13006	CN-NAM
WWPH	S9_117042787	9	117042787	A/T	0.340426	0.14452	CN-NAM
WWPH	S9_117333500	9	117333500	T/C	0.0851064	0.16708	CN-NAM
WWPH	S9_153485596	9	153485596	A/G	0.202128	0.3152	CN-NAM
WWPH	S10_4614046	10	4614046	T/A	0.382979	0.12388	CN-NAM
WWPH	S10_5646419	10	5646419	G/C	0.0744681	0.08906	CN-NAM
WWPH	S10_6398185	10	6398185	G/C	0.37234	0.11787	CN-NAM
WWPH	S10_89985927	10	89985927	G/A	0.138298	0.04248	CN-NAM
WWPH	S10_90044648	10	90044648	G/T	0.0744681	0.05613	CN-NAM
WWPH	S10_92133856	10	92133856	G/T	0.0531915	0.23024	CN-NAM
WWPH	S10_93634236	10	93634236	A/T	0.0638298	0.04232	CN-NAM
WWPH	S10_94699686	10	94699686	G/A	0.0531915	0.04522	CN-NAM
WWPH	S10_95691187	10	95691187	G/C	0.0531915	0.05301	CN-NAM
WWPH	S10_95691188	10	95691188	G/C	0.0744681	0.05324	CN-NAM
WWPH	S10_95765652	10	95765652	T/A	0.0744681	0.0543	CN-NAM
WWPH	S10_98830428	10	98830428	A/G	0.148936	0.05197	CN-NAM
WWPH	S10_99111758	10	99111758	G/A	0.159574	0.05256	CN-NAM
WWPH	S10_99203948	10	99203948	T/C	0.0531915	0.05321	CN-NAM
WWPH	S10_113764288	10	113764288	G/A	0.925532	0.06997	CN-NAM
WWPH	S10_130205257	10	1.30205e+08	G/C	0.0638298	0.26143	CN-NAM
WWPH	S10_130700001	10	1.307e+08	C/T	0.148936	0.04882	CN-NAM
WWEW	S1_4757239	1	4757239	C/T	0.06	0.14888	CN-NAM
WWEW	S1_6170206	1	6170206	G/A	0.24	0.05286	CN-NAM
WWEW	S1_28862420	1	28862420	T/G	0.06	0.04141	CN-NAM
WWEW	S1_81573330	1	81573330	C/T	0.39	0.03928	CN-NAM
WWEW	S1_91248356	1	91248356	T/G	0.28	0.1141	CN-NAM
WWEW	S1_100825007	1	100825007	T/C	0.05	0.10885	CN-NAM
WWEW	S1_179923298	1	179923298	T/C	0.06	0.05337	CN-NAM
WWEW	S1_188052942	1	188052942	G/A	0.07	0.24474	CN-NAM
WWEW	S1_223317166	1	223317166	T/A	0.05	0.07121	CN-NAM
WWEW	S1_226935608	1	226935608	G/A	0.36	0.13672	CN-NAM
WWEW	S1_294101836	1	294101836	C/T	0.52	0.12297	CN-NAM
WWEW	S3_126509665	3	126509665	C/T	0.29	0.22514	CN-NAM
WWEW	S3_149243266	3	149243266	C/A	0.1	0.07358	CN-NAM
WWEW	S3_149247445	3	149247445	G/A	0.11	0.11213	CN-NAM
WWEW	S3_185269895	3	185269895	C/T	0.08	0.04998	CN-NAM
WWEW	S3_185751998	3	185751998	G/T	0.05	0.0423	CN-NAM
WWEW	S3_186784804	3	186784804	C/T	0.05	0.04276	CN-NAM
WWEW	S3_188857432	3	188857432	G/A	0.08	0.04233	CN-NAM
WWEW	S3_192033382	3	192033382	T/A	0.05	0.03901	CN-NAM
WWEW	S3_201560499	3	201560499	C/G	0.05	0.10986	CN-NAM
WWEW	S3_219371310	3	219371310	G/A	0.61	0.16571	CN-NAM
WWEW	S4_2831380	4	2831380	G/T	0.12	0.04839	CN-NAM
WWEW	S4_2839603	4	2839603	C/T	0.17	0.04862	CN-NAM
WWEW	S4_7434839	4	7434839	C/G	0.06	0.24274	CN-NAM
WWEW	S4_7434851	4	7434851	C/G	0.18	0.24175	CN-NAM
WWEW	S4_178469568	4	178469568	C/A	0.43	0.07678	CN-NAM
WWEW	S4_179792920	4	179792920	A/C	0.09	0.08167	CN-NAM
WWEW	S4_179793181	4	179793181	A/C	0.05	0.26955	CN-NAM
WWEW	S4_181228510	4	181228510	C/G	0.06	0.11286	CN-NAM
WWEW	S4_181228538	4	181228538	C/T	0.06	0.10063	CN-NAM
WWEW	S4_181256753	4	181256753	C/G	0.31	0.38487	CN-NAM
WWEW	S4_181402273	4	181402273	T/C	0.07	0.43397	CN-NAM
WWEW	S4_181402298	4	181402298	T/C	0.07	0.43492	CN-NAM
WWEW	S4_181645650	4	181645650	C/T	0.05	0.18048	CN-NAM
WWEW	S4_181684721	4	181684721	A/G	0.05	0.3124	CN-NAM
WWEW	S4_184161046	4	184161046	G/A	0.07	0.37101	CN-NAM
WWEW	S4_184783399	4	184783399	C/G	0.06	0.08002	CN-NAM
WWEW	S4_185037474	4	185037474	G/A	0.07	0.22881	CN-NAM
WWEW	S4_193524220	4	193524220	G/T	0.1	0.1446	CN-NAM
WWEW	S4_193524226	4	193524226	G/A	0.05	0.1446	CN-NAM
WWEW	S4_200964013	4	200964013	A/G	0.09	0.09305	CN-NAM
WWEW	S4_201262638	4	201262638	G/A	0.33	0.09174	CN-NAM
WWEW	S4_211533441	4	211533441	C/T	0.16	0.10082	CN-NAM
WWEW	S4_216657651	4	216657651	G/C	0.12	0.0703	CN-NAM
WWEW	S4_235162171	4	235162171	A/G	0.32	0.0735	CN-NAM
WWEW	S4_235162308	4	235162308	G/C	0.13	0.06629	CN-NAM
WWEW	S4_235202974	4	235202974	T/C	0.07	0.06918	CN-NAM
WWEW	S4_235724032	4	235724032	C/A	0.13	0.07224	CN-NAM
WWEW	S4_236560161	4	236560161	G/T	0.2	0.07553	CN-NAM
WWEW	S4_239145514	4	239145514	T/C	0.06	0.08735	CN-NAM
WWEW	S5_12561098	5	12561098	G/A	0.24	0.10392	CN-NAM
WWEW	S5_13284281	5	13284281	A/G	0.2	0.09806	CN-NAM
WWEW	S5_14138466	5	14138466	C/T	0.21	0.10533	CN-NAM
WWEW	S5_18623247	5	18623247	G/A	0.07	0.0435	CN-NAM
WWEW	S5_30776563	5	30776563	C/T	0.07	0.0437	CN-NAM
WWEW	S5_71265787	5	71265787	A/C	0.05	0.04063	CN-NAM
WWEW	S5_77434062	5	77434062	G/C	0.06	0.13581	CN-NAM
WWEW	S5_180279727	5	180279727	A/T	0.94	0.09408	CN-NAM
WWEW	S5_191369526	5	191369526	A/G	0.13	0.05072	CN-NAM
WWEW	S5_198780658	5	198780658	A/G	0.06	0.08606	CN-NAM
WWEW	S5_198819304	5	198819304	T/C	0.14	0.07891	CN-NAM
WWEW	S5_199128182	5	199128182	C/A	0.08	0.07787	CN-NAM
WWEW	S5_201664815	5	201664815	C/G	0.23	0.06464	CN-NAM
WWEW	S5_201664817	5	201664817	C/A	0.18	0.06464	CN-NAM
WWEW	S5_202083722	5	202083722	A/T	0.09	0.07761	CN-NAM
WWEW	S6_4799970	6	4799970	C/G	0.14	0.27287	CN-NAM
WWEW	S6_85610904	6	85610904	A/G	0.27	0.13268	CN-NAM
WWEW	S6_105262525	6	105262525	A/C	0.18	0.08865	CN-NAM
WWEW	S6_105262563	6	105262563	T/G	0.16	0.08865	CN-NAM
WWEW	S6_109593088	6	109593088	A/G	0.05	0.02875	CN-NAM
WWEW	S6_112602441	6	112602441	C/G	0.06	0.0991	CN-NAM
WWEW	S6_132126949	6	132126949	G/T	0.29	0.06227	CN-NAM
WWEW	S6_155457919	6	155457919	T/C	0.26	0.01204	CN-NAM
WWEW	S6_160021838	6	160021838	T/C	0.06	0.09956	CN-NAM
WWEW	S6_160675804	6	160675804	G/A	0.06	0.01112	CN-NAM
WWEW	S7_4705705	7	4705705	G/T	0.07	0.32461	CN-NAM
WWEW	S7_41419530	7	41419530	C/T	0.09	0.11007	CN-NAM
WWEW	S7_119165350	7	119165350	C/A	0.77	0.099	CN-NAM
WWEW	S7_141901713	7	141901713	T/C	0.22	0.05764	CN-NAM
WWEW	S7_152439299	7	152439299	G/A	0.05	0.13009	CN-NAM
WWEW	S7_163512547	7	163512547	G/T	0.07	0.10855	CN-NAM
WWEW	S7_174983216	7	174983216	G/T	0.05	0.03639	CN-NAM
WWEW	S8_2421686	8	2421686	C/A	0.12	0.04777	CN-NAM
WWEW	S8_74522175	8	74522175	C/T	0.09	0.1232	CN-NAM
WWEW	S8_138938949	8	138938949	C/T	0.07	0.17625	CN-NAM
WWEW	S9_9310369	9	9310369	C/T	0.15	0.08601	CN-NAM
WWEW	S9_11732767	9	11732767	C/G	0.08	0.14289	CN-NAM
WWEW	S9_13930310	9	13930310	C/A	0.09	0.09593	CN-NAM
WWEW	S9_14456038	9	14456038	C/A	0.48	0.05851	CN-NAM
WWEW	S9_18313673	9	18313673	A/C	0.38	0.09674	CN-NAM
WWEW	S9_55511338	9	55511338	C/T	0.05	0.1962	CN-NAM
WWEW	S9_55511793	9	55511793	G/T	0.06	0.10719	CN-NAM
WWEW	S9_87596372	9	87596372	C/T	0.05	0.11246	CN-NAM
WWEW	S9_106193463	9	106193463	G/A	0.18	0.06434	CN-NAM
WWEW	S9_123360172	9	123360172	G/A	0.08	0.11269	CN-NAM
WWEW	S9_130860645	9	130860645	G/T	0.05	0.16651	CN-NAM
WWEW	S9_135891509	9	135891509	G/A	0.22	0.11338	CN-NAM
WWEW	S9_136236977	9	136236977	C/G	0.38	0.16959	CN-NAM
WWEW	S10_12167176	10	12167176	C/G	0.41	0.39776	CN-NAM
WWEW	S10_69602121	10	69602121	G/T	0.06	0.16358	CN-NAM
WWEW	S10_87785043	10	87785043	T/C	0.06	0.30562	CN-NAM
WWEW	S10_115947353	10	115947353	G/T	0.05	0.30916	CN-NAM
WWEW	S10_144109501	10	144109501	G/T	0.08	0.13495	CN-NAM
WWEW	S10_145279286	10	145279286	C/G	0.14	0.08694	CN-NAM
WWEW	S10_146671358	10	146671358	C/A	0.11	0.0564	CN-NAM
WWEW	S10_148430630	10	148430630	T/C	0.05	0.07661	CN-NAM
WSASI	S1_4445279	1	4445279	T/C	0.05	0.14018	CN-NAM
WSASI	S1_75156416	1	75156416	C/A	0.06	0.0406	CN-NAM
WSASI	S1_153611813	1	153611813	T/C	0.05	0.15348	CN-NAM
WSASI	S1_173038650	1	173038650	G/A	0.06	0.19092	CN-NAM
WSASI	S1_174171836	1	174171836	G/A	0.06	0.24659	CN-NAM
WSASI	S1_182096328	1	182096328	T/G	0.1	0.29001	CN-NAM
WSASI	S1_217211236	1	217211236	C/G	0.05	0.11772	CN-NAM
WSASI	S1_240272370	1	240272370	C/G	0.07	0.05969	CN-NAM
WSASI	S1_240380741	1	240380741	T/C	0.07	0.28571	CN-NAM
WSASI	S1_240380758	1	240380758	T/C	0.05	0.28548	CN-NAM
WSASI	S2_17788873	2	17788873	T/C	0.14	0.18759	CN-NAM
WSASI	S2_18308675	2	18308675	T/C	0.06	0.26426	CN-NAM
WSASI	S2_19266326	2	19266326	A/C	0.08	0.15455	CN-NAM
WSASI	S2_20018052	2	20018052	G/T	0.08	0.14723	CN-NAM
WSASI	S2_20123375	2	20123375	G/A	0.09	0.09412	CN-NAM
WSASI	S2_20718749	2	20718749	T/C	0.07	0.13122	CN-NAM
WSASI	S2_67542544	2	67542544	A/T	0.1	0.03644	CN-NAM
WSASI	S2_68963725	2	68963725	T/G	0.05	0.04167	CN-NAM
WSASI	S2_136563328	2	136563328	C/T	0.06	0.04301	CN-NAM
WSASI	S2_143664882	2	143664882	C/A	0.08	0.05948	CN-NAM
WSASI	S2_184224412	2	184224412	A/C	0.43	0.29565	CN-NAM
WSASI	S3_3110350	3	3110350	C/A	0.08	0.06358	CN-NAM
WSASI	S3_25218078	3	25218078	A/G	0.2	0.18927	CN-NAM
WSASI	S3_133049117	3	133049117	G/C	0.06	0.2708	CN-NAM
WSASI	S3_133088962	3	1.33089e+08	G/A	0.07	0.05481	CN-NAM
WSASI	S3_158781984	3	158781984	C/A	0.06	0.40019	CN-NAM
WSASI	S3_168485664	3	168485664	G/T	0.1	0.26567	CN-NAM
WSASI	S4_197080103	4	197080103	C/A	0.06	0.21561	CN-NAM
WSASI	S4_197525934	4	197525934	T/G	0.19	0.09823	CN-NAM
WSASI	S4_199598834	4	199598834	G/C	0.12	0.09871	CN-NAM
WSASI	S4_215392307	4	215392307	T/C	0.06	0.04312	CN-NAM
WSASI	S4_218035432	4	218035432	A/C	0.08	0.17491	CN-NAM
WSASI	S5_2363457	5	2363457	A/G	0.14	0.03907	CN-NAM
WSASI	S5_16321609	5	1.63216e+07	T/C	0.36	0.13191	CN-NAM
WSASI	S5_16462661	5	16462661	G/A	0.11	0.07406	CN-NAM
WSASI	S5_31421760	5	31421760	G/A	0.05	0.09972	CN-NAM
WSASI	S5_80492467	5	80492467	A/G	0.11	0.09905	CN-NAM
WSASI	S5_164859450	5	164859450	C/T	0.07	0.26801	CN-NAM
WSASI	S5_208253043	5	208253043	A/C	0.05	0.10011	CN-NAM
WSASI	S5_208257961	5	208257961	C/T	0.27	0.03593	CN-NAM
WSASI	S5_213344558	5	213344558	G/T	0.05	0.15366	CN-NAM
WSASI	S5_213561945	5	213561945	G/T	0.08	0.1875	CN-NAM
WSASI	S6_9498922	6	9498922	C/T	0.07	0.03035	CN-NAM
WSASI	S6_64092774	6	6.40928e+07	C/T	0.05	0.13337	CN-NAM
WSASI	S6_88080289	6	88080289	G/C	0.27	0.03032	CN-NAM
WSASI	S6_164307575	6	164307575	T/C	0.08	0.1777	CN-NAM
WSASI	S7_78355286	7	78355286	A/C	0.08	0.22723	CN-NAM
WSASI	S7_98564236	7	98564236	T/A	0.07	0.2018	CN-NAM
WSASI	S7_106788361	7	106788361	A/T	0.06	0.0558	CN-NAM
WSASI	S7_130096503	7	1.30097e+08	T/C	0.24	0.35975	CN-NAM
WSASI	S7_130318548	7	130318548	A/G	0.08	0.44274	CN-NAM
WSASI	S7_133372622	7	133372622	C/G	0.28	0.11535	CN-NAM
WSASI	S7_144207126	7	144207126	C/A	0.05	0.07572	CN-NAM
WSASI	S7_166845577	7	166845577	G/A	0.08	0.27212	CN-NAM
WSASI	S8_34580800	8	34580800	T/C	0.05	0.12417	CN-NAM
WSASI	S8_124357639	8	124357639	C/G	0.94	0.11786	CN-NAM
WSASI	S8_166781122	8	166781122	G/A	0.3	0.18371	CN-NAM
WSASI	S8_167220947	8	167220947	A/G	0.05	0.27216	CN-NAM
WSASI	S9_20666493	9	20666493	A/C	0.06	0.10258	CN-NAM
WSASI	S9_139750293	9	139750293	G/A	0.2	0.26142	CN-NAM
WSASI	S9_142919243	9	142919243	G/A	0.07	0.0555	CN-NAM
WSASI	S9_144796418	9	144796418	C/G	0.05	0.0784	CN-NAM
WSASI	S9_154337841	9	154337841	A/G	0.18	0.04079	CN-NAM
WSASI	S9_154422103	9	154422103	G/A	0.18	0.03262	CN-NAM
WSASI	S10_112125835	10	112125835	T/G	0.09	0.23529	CN-NAM
WSASI	S10_112203205	10	112203205	A/G	0.65	0.24382	CN-NAM
WSASI	S10_112203248	10	112203248	C/G	0.05	0.23842	CN-NAM
WSEL	S1_4757239	1	4757239	C/T	0.2	0.14888	CN-NAM
WSEL	S1_6778619	1	6778619	A/G	0.31	0.13163	CN-NAM
WSEL	S1_7084868	1	7084868	C/A	0.62	0.05482	CN-NAM
WSEL	S1_22379865	1	22379865	A/G	0.13	0.24032	CN-NAM
WSEL	S1_26948708	1	26948708	C/T	0.3	0.19876	CN-NAM
WSEL	S1_27101576	1	27101576	C/A	0.23	0.13682	CN-NAM
WSEL	S1_154107233	1	154107233	C/T	0.15	0.09843	CN-NAM
WSEL	S1_154952638	1	154952638	T/C	0.31	0.14748	CN-NAM
WSEL	S1_158483765	1	158483765	A/T	0.4	0.10452	CN-NAM
WSEL	S1_190396841	1	190396841	A/C	0.21	0.37275	CN-NAM
WSEL	S1_196208668	1	196208668	C/T	0.07	0.30341	CN-NAM
WSEL	S1_196589525	1	196589525	T/G	0.08	0.14275	CN-NAM
WSEL	S1_246414790	1	246414790	C/T	0.54	0.05299	CN-NAM
WSEL	S1_269113345	1	269113345	C/T	0.07	0.04667	CN-NAM
WSEL	S2_3014981	2	3014981	G/C	0.22	0.04153	CN-NAM
WSEL	S2_199368746	2	199368746	C/T	0.05	0.1165	CN-NAM
WSEL	S2_214923254	2	214923254	G/T	0.07	0.05605	CN-NAM
WSEL	S2_224907531	2	224907531	T/C	0.66	0.05822	CN-NAM
WSEL	S2_225306840	2	225306840	T/C	0.13	0.05728	CN-NAM
WSEL	S3_15896086	3	15896086	C/G	0.13	0.04144	CN-NAM
WSEL	S3_17258034	3	17258034	G/C	0.08	0.04081	CN-NAM
WSEL	S3_17258448	3	17258448	G/C	0.12	0.04638	CN-NAM
WSEL	S3_119136082	3	119136082	A/C	0.06	0.28248	CN-NAM
WSEL	S3_122493453	3	122493453	G/A	0.33	0.06736	CN-NAM
WSEL	S3_125693270	3	125693270	T/C	0.2	0.12751	CN-NAM
WSEL	S3_137581658	3	137581658	T/C	0.07	0.0464	CN-NAM
WSEL	S3_201560485	3	201560485	G/A	0.07	0.04744	CN-NAM
WSEL	S3_227227168	3	227227168	T/C	0.26	0.08395	CN-NAM
WSEL	S3_229308160	3	229308160	C/T	0.32	0.08968	CN-NAM
WSEL	S4_30925933	4	30925933	A/G	0.05	0.28272	CN-NAM
WSEL	S4_32244792	4	3.22448e+07	G/A	0.07	0.33505	CN-NAM
WSEL	S4_33126278	4	33126278	C/G	0.08	0.49587	CN-NAM
WSEL	S4_34080772	4	34080772	A/G	0.07	0.45281	CN-NAM
WSEL	S4_39332462	4	39332462	T/C	0.07	0.30786	CN-NAM
WSEL	S4_43590979	4	43590979	A/G	0.09	0.36635	CN-NAM
WSEL	S4_80246429	4	80246429	C/T	0.07	0.4638	CN-NAM
WSEL	S4_120890604	4	120890604	G/T	0.06	0.36022	CN-NAM
WSEL	S4_159561913	4	159561913	T/C	0.05	0.17549	CN-NAM
WSEL	S4_170970882	4	170970882	A/T	0.07	0.03081	CN-NAM
WSEL	S4_172055239	4	172055239	A/C	0.62	0.14217	CN-NAM
WSEL	S4_240448654	4	240448654	G/C	0.08	0.23558	CN-NAM
WSEL	S5_189323344	5	189323344	G/A	0.05	0.14654	CN-NAM
WSEL	S5_198036263	5	198036263	C/T	0.58	0.20336	CN-NAM
WSEL	S5_200597602	5	200597602	G/A	0.37	0.17684	CN-NAM
WSEL	S5_205334386	5	205334386	C/T	0.06	0.24481	CN-NAM
WSEL	S5_208999736	5	208999736	G/C	0.13	0.46544	CN-NAM
WSEL	S5_211749134	5	211749134	T/G	0.05	0.1435	CN-NAM
WSEL	S6_98629597	6	98629597	C/T	0.08	0.3664	CN-NAM
WSEL	S7_100887733	7	100887733	C/T	0.07	0.05714	CN-NAM
WSEL	S7_130239597	7	130239597	G/C	0.18	0.04754	CN-NAM
WSEL	S7_144835918	7	144835918	A/G	0.06	0.28223	CN-NAM
WSEL	S7_145217722	7	145217722	G/T	0.07	0.13993	CN-NAM
WSEL	S7_156284530	7	156284530	A/G	0.06	0.04675	CN-NAM
WSEL	S7_172711191	7	172711191	G/C	0.06	0.06058	CN-NAM
WSEL	S8_25875933	8	25875933	G/C	0.08	0.04917	CN-NAM
WSEL	S8_34579910	8	34579910	G/A	0.07	0.04653	CN-NAM
WSEL	S8_104380908	8	104380908	G/A	0.46	0.01971	CN-NAM
WSEL	S8_107014688	8	107014688	G/T	0.13	0.05679	CN-NAM
WSEL	S8_137140355	8	137140355	T/C	0.07	0.11679	CN-NAM
WSEL	S8_146554446	8	146554446	C/T	0.31	0.18316	CN-NAM
WSEL	S8_148007269	8	148007269	T/A	0.05	0.1146	CN-NAM
WSEL	S8_148905728	8	148905728	C/A	0.13	0.10747	CN-NAM
WSEL	S8_149610651	8	149610651	A/G	0.09	0.19937	CN-NAM
WSEL	S8_151906734	8	151906734	T/C	0.25	0.15776	CN-NAM
WSEL	S8_169255209	8	169255209	G/A	0.09	0.28918	CN-NAM
WSEL	S9_127646560	9	127646560	C/G	0.07	0.1218	CN-NAM
WSEL	S9_132689955	9	132689955	T/A	0.18	0.1486	CN-NAM
WSEL	S10_24473682	10	24473682	T/A	0.27	0.17644	CN-NAM
WSEL	S10_66867200	10	66867200	T/C	0.36	0.05036	CN-NAM
WSEL	S10_95691188	10	95691188	G/C	0.36	0.05324	CN-NAM
WSEL	S10_117201679	10	117201679	G/A	0.12	0.16994	CN-NAM
WSEL	S10_130279001	10	130279001	C/T	0.07	0.22062	CN-NAM
WSEL	S10_130282597	10	1.30283e+08	C/T	0.09	0.20946	CN-NAM
WSGYPP	S1_7057525	1	7057525	A/C	0.38	0.05786	CN-NAM
WSGYPP	S1_7161006	1	7161006	G/T	0.1	0.10822	CN-NAM
WSGYPP	S1_16048536	1	1.60485e+07	C/T	0.05	0.05075	CN-NAM
WSGYPP	S1_90228736	1	90228736	T/C	0.18	0.06701	CN-NAM
WSGYPP	S1_156293164	1	156293164	C/T	0.12	0.07237	CN-NAM
WSGYPP	S1_179572772	1	179572772	G/T	0.61	0.10625	CN-NAM
WSGYPP	S1_195415399	1	195415399	C/T	0.11	0.12252	CN-NAM
WSGYPP	S1_239299224	1	239299224	G/C	0.49	0.12102	CN-NAM
WSGYPP	S1_275050937	1	275050937	G/A	0.22	0.1055	CN-NAM
WSGYPP	S1_275091395	1	275091395	G/A	0.08	0.12877	CN-NAM
WSGYPP	S2_19449978	2	19449978	T/A	0.05	0.10773	CN-NAM
WSGYPP	S2_21729507	2	21729507	C/T	0.06	0.05327	CN-NAM
WSGYPP	S2_32511105	2	32511105	G/T	0.14	0.02102	CN-NAM
WSGYPP	S2_36767647	2	36767647	G/C	0.12	0.01745	CN-NAM
WSGYPP	S2_209491738	2	209491738	C/G	0.06	0.00971	CN-NAM
WSGYPP	S2_214956739	2	214956739	T/C	0.05	0.1498	CN-NAM
WSGYPP	S2_231338857	2	231338857	C/T	0.47	0.08828	CN-NAM
WSGYPP	S3_216990920	3	216990920	C/T	0.09	0.06367	CN-NAM
WSGYPP	S3_219786682	3	219786682	C/A	0.24	0.04063	CN-NAM
WSGYPP	S4_12932687	4	12932687	G/A	0.16	0.05113	CN-NAM
WSGYPP	S4_32060582	4	3.20606e+07	C/G	0.24	0.01159	CN-NAM
WSGYPP	S4_34075233	4	34075233	G/A	0.06	0.05058	CN-NAM
WSGYPP	S4_136671077	4	136671077	G/A	0.07	0.05717	CN-NAM
WSGYPP	S4_136671078	4	136671078	C/T	0.38	0.05717	CN-NAM
WSGYPP	S4_162265996	4	162265996	C/T	0.09	0.03869	CN-NAM
WSGYPP	S4_186352380	4	186352380	C/T	0.44	0.26159	CN-NAM
WSGYPP	S4_193355567	4	193355567	A/G	0.05	0.09025	CN-NAM
WSGYPP	S4_193355605	4	193355605	T/C	0.11	0.08967	CN-NAM
WSGYPP	S4_195326404	4	195326404	G/A	0.05	0.11845	CN-NAM
WSGYPP	S4_200965550	4	200965550	C/A	0.14	0.11372	CN-NAM
WSGYPP	S4_201878460	4	201878460	A/T	0.23	0.24667	CN-NAM
WSGYPP	S4_231963989	4	231963989	C/A	0.12	0.15227	CN-NAM
WSGYPP	S5_10273708	5	10273708	A/C	0.55	0.37256	CN-NAM
WSGYPP	S5_13613878	5	13613878	G/C	0.14	0.08833	CN-NAM
WSGYPP	S5_84800961	5	84800961	T/C	0.1	0.16389	CN-NAM
WSGYPP	S5_84800962	5	84800962	A/T	0.13	0.16389	CN-NAM
WSGYPP	S5_144575371	5	144575371	A/C	0.28	0.01001	CN-NAM
WSGYPP	S5_166048238	5	166048238	C/T	0.14	0.01064	CN-NAM
WSGYPP	S5_192846684	5	192846684	G/A	0.06	0.05085	CN-NAM
WSGYPP	S5_194814255	5	194814255	G/A	0.05	0.12651	CN-NAM
WSGYPP	S5_196510658	5	196510658	A/G	0.08	0.13309	CN-NAM
WSGYPP	S5_196800964	5	196800964	T/G	0.08	0.18132	CN-NAM
WSGYPP	S5_200118387	5	200118387	G/A	0.41	0.01953	CN-NAM
WSGYPP	S6_100146211	6	100146211	A/G	0.17	0.02222	CN-NAM
WSGYPP	S6_111900341	6	111900341	C/T	0.09	0.01498	CN-NAM
WSGYPP	S6_148959761	6	148959761	C/T	0.05	0.0812	CN-NAM
WSGYPP	S6_150888546	6	150888546	G/T	0.39	0.10808	CN-NAM
WSGYPP	S6_155438561	6	155438561	G/A	0.28	0.11368	CN-NAM
WSGYPP	S6_161411686	6	161411686	G/C	0.13	0.01107	CN-NAM
WSGYPP	S6_163950097	6	163950097	C/G	0.06	0.13966	CN-NAM
WSGYPP	S7_155908566	7	155908566	C/A	0.12	0.05447	CN-NAM
WSGYPP	S7_163120066	7	163120066	C/G	0.17	0.03321	CN-NAM
WSGYPP	S8_16164527	8	16164527	C/G	0.08	0.01129	CN-NAM
WSGYPP	S8_18608965	8	18608965	T/G	0.12	0.01099	CN-NAM
WSGYPP	S8_21907657	8	21907657	C/G	0.08	0.17402	CN-NAM
WSGYPP	S8_34711692	8	34711692	C/T	0.11	0.04396	CN-NAM
WSGYPP	S8_63266866	8	63266866	C/G	0.06	0.36812	CN-NAM
WSGYPP	S8_129789877	8	1.2979e+08	G/C	0.07	0.12117	CN-NAM
WSGYPP	S8_144676197	8	144676197	C/T	0.09	0.20378	CN-NAM
WSGYPP	S8_157671429	8	157671429	C/T	0.41	0.10138	CN-NAM
WSGYPP	S9_12324432	9	12324432	G/C	0.05	0.05726	CN-NAM
WSGYPP	S9_31283082	9	31283082	T/C	0.26	0.01305	CN-NAM
WSGYPP	S9_101066487	9	101066487	G/A	0.08	0.04726	CN-NAM
WSGYPP	S9_106279519	9	106279519	A/G	0.1	0.01625	CN-NAM
WSGYPP	S9_107621531	9	107621531	G/T	0.68	0.34075	CN-NAM
WSGYPP	S9_122871282	9	122871282	A/G	0.07	0.35711	CN-NAM
WSGYPP	S9_133586934	9	1.33587e+08	A/G	0.07	0.14551	CN-NAM
WSGYPP	S9_147965489	9	147965489	G/T	0.05	0.10942	CN-NAM
WSGYPP	S10_124525815	10	124525815	G/A	0.07	0.04601	CN-NAM
WSKNPR	S1_6836856	1	6836856	C/T	0.07	0.10624	CN-NAM
WSKNPR	S1_7161006	1	7161006	G/T	0.13	0.10822	CN-NAM
WSKNPR	S1_7400764	1	7400764	G/A	0.06	0.1843	CN-NAM
WSKNPR	S1_21216893	1	21216893	G/A	0.06	0.05217	CN-NAM
WSKNPR	S1_24052120	1	24052120	G/A	0.08	0.10536	CN-NAM
WSKNPR	S1_90228736	1	90228736	T/C	0.06	0.06701	CN-NAM
WSKNPR	S1_154952638	1	154952638	T/C	0.59	0.14748	CN-NAM
WSKNPR	S1_170310581	1	170310581	A/G	0.11	0.06043	CN-NAM
WSKNPR	S1_179572772	1	179572772	G/T	0.06	0.10625	CN-NAM
WSKNPR	S1_195415399	1	195415399	C/T	0.05	0.12252	CN-NAM
WSKNPR	S1_200004728	1	200004728	T/A	0.08	0.13528	CN-NAM
WSKNPR	S1_235705203	1	235705203	T/C	0.08	0.10045	CN-NAM
WSKNPR	S1_239299224	1	239299224	G/C	0.09	0.12102	CN-NAM
WSKNPR	S1_250296837	1	250296837	G/A	0.47	0.08048	CN-NAM
WSKNPR	S1_251443704	1	251443704	C/T	0.09	0.08844	CN-NAM
WSKNPR	S1_269522086	1	269522086	C/T	0.06	0.06289	CN-NAM
WSKNPR	S1_300037491	1	300037491	A/G	0.07	0.15587	CN-NAM
WSKNPR	S2_16928218	2	16928218	G/C	0.64	0.05133	CN-NAM
WSKNPR	S2_36331075	2	36331075	C/A	0.06	0.01707	CN-NAM
WSKNPR	S2_43196910	2	43196910	G/T	0.32	0.0738	CN-NAM
WSKNPR	S2_57665782	2	57665782	G/A	0.16	0.14707	CN-NAM
WSKNPR	S2_184000719	2	184000719	C/A	0.2	0.10259	CN-NAM
WSKNPR	S2_187441869	2	187441869	C/A	0.09	0.08284	CN-NAM
WSKNPR	S2_189633733	2	189633733	T/G	0.09	0.09751	CN-NAM
WSKNPR	S2_215299518	2	215299518	C/T	0.19	0.06504	CN-NAM
WSKNPR	S2_217406185	2	217406185	G/C	0.61	0.05301	CN-NAM
WSKNPR	S3_2514347	3	2514347	A/G	0.26	0.18452	CN-NAM
WSKNPR	S3_95699018	3	95699018	C/A	0.07	0.05118	CN-NAM
WSKNPR	S3_127219472	3	127219472	G/C	0.08	0.00998	CN-NAM
WSKNPR	S3_199962214	3	199962214	C/T	0.59	0.04476	CN-NAM
WSKNPR	S3_208831090	3	208831090	A/G	0.15	0.22605	CN-NAM
WSKNPR	S3_217294008	3	217294008	A/T	0.07	0.13715	CN-NAM
WSKNPR	S3_230537800	3	230537800	A/G	0.08	0.14476	CN-NAM
WSKNPR	S4_34075233	4	34075233	G/A	0.07	0.05058	CN-NAM
WSKNPR	S4_36886586	4	36886586	C/T	0.78	0.25935	CN-NAM
WSKNPR	S4_45671071	4	45671071	G/A	0.29	0.05928	CN-NAM
WSKNPR	S4_74457279	4	74457279	G/A	0.1	0.24536	CN-NAM
WSKNPR	S4_82014973	4	82014973	T/A	0.06	0.05762	CN-NAM
WSKNPR	S4_154171738	4	154171738	G/T	0.09	0.39206	CN-NAM
WSKNPR	S4_156334760	4	156334760	G/T	0.06	0.06673	CN-NAM
WSKNPR	S4_166913895	4	166913895	G/A	0.06	0.37967	CN-NAM
WSKNPR	S4_167171467	4	167171467	T/C	0.05	0.10326	CN-NAM
WSKNPR	S4_171450738	4	171450738	C/T	0.08	0.12894	CN-NAM
WSKNPR	S4_171671899	4	171671899	T/C	0.45	0.25313	CN-NAM
WSKNPR	S4_180238607	4	180238607	G/A	0.12	0.08837	CN-NAM
WSKNPR	S4_199954334	4	199954334	C/T	0.05	0.0927	CN-NAM
WSKNPR	S4_201180284	4	201180284	G/A	0.53	0.13594	CN-NAM
WSKNPR	S4_201364747	4	201364747	C/T	0.08	0.09431	CN-NAM
WSKNPR	S4_207979502	4	207979502	G/A	0.06	0.21081	CN-NAM
WSKNPR	S4_224049566	4	224049566	G/C	0.24	0.16595	CN-NAM
WSKNPR	S4_225676174	4	225676174	G/T	0.08	0.16186	CN-NAM
WSKNPR	S4_225992853	4	225992853	T/C	0.05	0.15969	CN-NAM
WSKNPR	S4_226618442	4	226618442	C/T	0.05	0.14504	CN-NAM
WSKNPR	S4_227035635	4	227035635	C/T	0.06	0.09163	CN-NAM
WSKNPR	S4_233339746	4	233339746	T/C	0.11	0.08579	CN-NAM
WSKNPR	S5_14757208	5	14757208	G/T	0.08	0.09255	CN-NAM
WSKNPR	S5_14759898	5	14759898	C/T	0.07	0.09504	CN-NAM
WSKNPR	S5_15455583	5	15455583	A/T	0.05	0.03693	CN-NAM
WSKNPR	S5_16217951	5	16217951	A/G	0.07	0.09254	CN-NAM
WSKNPR	S5_17316915	5	17316915	T/C	0.06	0.08983	CN-NAM
WSKNPR	S5_17316922	5	17316922	A/G	0.06	0.08959	CN-NAM
WSKNPR	S5_17316926	5	17316926	A/C	0.14	0.09007	CN-NAM
WSKNPR	S5_17316928	5	17316928	A/C	0.06	0.08959	CN-NAM
WSKNPR	S5_17316930	5	17316930	A/C	0.06	0.08959	CN-NAM
WSKNPR	S5_19525029	5	19525029	T/A	0.06	0.03627	CN-NAM
WSKNPR	S5_19778984	5	19778984	G/A	0.07	0.27111	CN-NAM
WSKNPR	S5_25464662	5	25464662	T/C	0.08	0.34867	CN-NAM
WSKNPR	S5_29918506	5	29918506	C/T	0.16	0.23452	CN-NAM
WSKNPR	S5_172101517	5	172101517	G/A	0.07	0.30259	CN-NAM
WSKNPR	S5_172949987	5	172949987	G/A	0.06	0.17032	CN-NAM
WSKNPR	S5_184157391	5	184157391	A/G	0.11	0.27187	CN-NAM
WSKNPR	S5_185694642	5	185694642	A/G	0.22	0.2053	CN-NAM
WSKNPR	S5_197591696	5	197591696	T/A	0.16	0.16044	CN-NAM
WSKNPR	S5_198036263	5	198036263	C/T	0.13	0.20336	CN-NAM
WSKNPR	S5_199206262	5	199206262	C/A	0.26	0.1495	CN-NAM
WSKNPR	S5_204908359	5	204908359	A/G	0.09	0.08965	CN-NAM
WSKNPR	S5_205334464	5	205334464	G/T	0.08	0.15472	CN-NAM
WSKNPR	S5_206079600	5	206079600	G/T	0.05	0.03968	CN-NAM
WSKNPR	S5_206186204	5	206186204	C/G	0.08	0.12797	CN-NAM
WSKNPR	S5_206922558	5	206922558	T/C	0.18	0.42585	CN-NAM
WSKNPR	S5_206973635	5	206973635	G/C	0.19	0.47507	CN-NAM
WSKNPR	S6_149332221	6	149332221	T/G	0.18	0.07577	CN-NAM
WSKNPR	S6_149560932	6	149560932	G/A	0.1	0.25283	CN-NAM
WSKNPR	S6_155438561	6	155438561	G/A	0.09	0.11368	CN-NAM
WSKNPR	S6_156056471	6	156056471	C/A	0.2	0.01133	CN-NAM
WSKNPR	S7_141548204	7	141548204	C/G	0.24	0.17957	CN-NAM
WSKNPR	S7_144593347	7	144593347	C/T	0.28	0.09411	CN-NAM
WSKNPR	S7_154514492	7	154514492	C/A	0.06	0.08624	CN-NAM
WSKNPR	S7_154700521	7	154700521	G/T	0.17	0.0666	CN-NAM
WSKNPR	S7_155908566	7	155908566	C/A	0.16	0.05447	CN-NAM
WSKNPR	S8_83723380	8	83723380	C/T	0.05	0.05683	CN-NAM
WSKNPR	S8_104794572	8	104794572	G/T	0.05	0.09573	CN-NAM
WSKNPR	S8_104819451	8	104819451	T/C	0.5	0.07222	CN-NAM
WSKNPR	S8_110090566	8	110090566	T/G	0.05	0.13277	CN-NAM
WSKNPR	S8_133182039	8	133182039	G/T	0.67	0.06172	CN-NAM
WSKNPR	S8_133438520	8	1.33439e+08	G/A	0.05	0.06841	CN-NAM
WSKNPR	S8_145190727	8	145190727	G/A	0.08	0.09626	CN-NAM
WSKNPR	S8_164898420	8	164898420	G/A	0.07	0.06444	CN-NAM
WSKNPR	S9_12324432	9	12324432	G/C	0.1	0.05726	CN-NAM
WSKNPR	S9_115387347	9	115387347	C/G	0.1	0.07128	CN-NAM
WSKNPR	S9_136620757	9	136620757	G/A	0.24	0.29846	CN-NAM
WSKNPR	S10_139314746	10	139314746	C/T	0.25	0.18084	CN-NAM
WSKNPR	S10_139314748	10	139314748	T/C	0.14	0.17742	CN-NAM
WSKNPR	S10_144471237	10	144471237	T/A	0.09	0.05356	CN-NAM
WSKNPR	S10_147899464	10	147899464	C/A	0.12	0.04737	CN-NAM
WSKWEI	S1_32250778	1	3.22508e+07	C/T	0.0952381	0.037	CN-NAM
WSKWEI	S1_36832408	1	36832408	T/A	0.0595238	0.03511	CN-NAM
WSKWEI	S1_36916412	1	36916412	G/A	0.130952	0.03503	CN-NAM
WSKWEI	S1_39601605	1	39601605	A/C	0.964286	0.13682	CN-NAM
WSKWEI	S1_40223125	1	40223125	T/C	0.0595238	0.0335	CN-NAM
WSKWEI	S1_40223136	1	40223136	A/G	0.0833333	0.0335	CN-NAM
WSKWEI	S1_40568008	1	40568008	A/G	0.0595238	0.03327	CN-NAM
WSKWEI	S1_41851456	1	41851456	G/T	0.166667	0.03299	CN-NAM
WSKWEI	S1_41851490	1	41851490	C/T	0.261905	0.03348	CN-NAM
WSKWEI	S1_41851495	1	41851495	C/A	0.25	0.03299	CN-NAM
WSKWEI	S1_43671490	1	43671490	T/G	0.107143	0.10649	CN-NAM
WSKWEI	S1_45740223	1	45740223	G/A	0.166667	0.09412	CN-NAM
WSKWEI	S1_47332629	1	47332629	A/G	0.107143	0.12054	CN-NAM
WSKWEI	S1_52642506	1	52642506	T/C	0.0714286	0.13382	CN-NAM
WSKWEI	S1_55070538	1	55070538	T/G	0.119048	0.19537	CN-NAM
WSKWEI	S1_64006366	1	64006366	T/C	0.238095	0.09635	CN-NAM
WSKWEI	S1_174846118	1	174846118	G/C	0.178571	0.10521	CN-NAM
WSKWEI	S1_180400164	1	180400164	A/C	0.119048	0.24843	CN-NAM
WSKWEI	S1_216533940	1	216533940	T/G	0.22619	0.09773	CN-NAM
WSKWEI	S1_240893350	1	240893350	C/T	0.130952	0.05462	CN-NAM
WSKWEI	S1_244757422	1	244757422	C/T	0.0833333	0.05169	CN-NAM
WSKWEI	S1_267543506	1	2.67544e+08	G/C	0.107143	0.25533	CN-NAM
WSKWEI	S1_272273099	1	272273099	C/A	0.238095	0.12837	CN-NAM
WSKWEI	S1_272344522	1	272344522	T/G	0.0595238	0.21354	CN-NAM
WSKWEI	S2_9441235	2	9441235	T/C	0.130952	0.15213	CN-NAM
WSKWEI	S2_184890008	2	184890008	G/A	0.119048	0.17118	CN-NAM
WSKWEI	S2_189190506	2	189190506	C/T	0.0833333	0.13589	CN-NAM
WSKWEI	S2_190421953	2	190421953	A/G	0.0595238	0.19032	CN-NAM
WSKWEI	S2_190425113	2	190425113	G/C	0.0595238	0.27507	CN-NAM
WSKWEI	S2_191114236	2	191114236	G/T	0.130952	0.19019	CN-NAM
WSKWEI	S3_2610432	3	2610432	T/C	0.75	0.34143	CN-NAM
WSKWEI	S3_3422252	3	3422252	G/A	0.154762	0.11055	CN-NAM
WSKWEI	S3_3551059	3	3551059	A/C	0.0714286	0.1495	CN-NAM
WSKWEI	S3_9240828	3	9240828	A/G	0.0833333	0.158	CN-NAM
WSKWEI	S3_9240829	3	9240829	A/C	0.0714286	0.158	CN-NAM
WSKWEI	S3_9935740	3	9935740	G/T	0.297619	0.09825	CN-NAM
WSKWEI	S3_9935761	3	9935761	G/A	0.440476	0.09468	CN-NAM
WSKWEI	S3_10142995	3	10142995	A/G	0.0833333	0.22291	CN-NAM
WSKWEI	S3_10512168	3	10512168	C/G	0.0833333	0.09242	CN-NAM
WSKWEI	S3_10512171	3	10512171	G/A	0.0833333	0.09242	CN-NAM
WSKWEI	S3_10515004	3	10515004	C/T	0.321429	0.09399	CN-NAM
WSKWEI	S3_10518754	3	10518754	T/C	0.0714286	0.09538	CN-NAM
WSKWEI	S3_10521137	3	10521137	G/A	0.0833333	0.09224	CN-NAM
WSKWEI	S3_10521197	3	10521197	A/G	0.0595238	0.20545	CN-NAM
WSKWEI	S3_10683608	3	10683608	G/T	0.0595238	0.09768	CN-NAM
WSKWEI	S3_10998899	3	10998899	G/A	0.119048	0.18791	CN-NAM
WSKWEI	S3_11635530	3	11635530	G/C	0.0714286	0.10048	CN-NAM
WSKWEI	S3_12291578	3	12291578	G/C	0.0714286	0.09724	CN-NAM
WSKWEI	S3_12297369	3	12297369	G/T	0.107143	0.09796	CN-NAM
WSKWEI	S3_12297405	3	12297405	A/G	0.0952381	0.0982	CN-NAM
WSKWEI	S3_13205843	3	13205843	G/A	0.22619	0.19555	CN-NAM
WSKWEI	S3_146026589	3	146026589	C/A	0.0595238	0.06105	CN-NAM
WSKWEI	S3_146524929	3	146524929	A/G	0.107143	0.12891	CN-NAM
WSKWEI	S3_149243266	3	149243266	C/A	0.488095	0.07358	CN-NAM
WSKWEI	S3_196568172	3	196568172	T/G	0.0833333	0.3728	CN-NAM
WSKWEI	S3_197280946	3	197280946	C/A	0.0833333	0.01529	CN-NAM
WSKWEI	S3_197321346	3	197321346	G/A	0.380952	0.35147	CN-NAM
WSKWEI	S3_197375671	3	197375671	T/A	0.178571	0.352	CN-NAM
WSKWEI	S3_200019773	3	200019773	C/T	0.107143	0.13621	CN-NAM
WSKWEI	S3_201947757	3	201947757	G/C	0.0595238	0.17274	CN-NAM
WSKWEI	S3_204659077	3	204659077	T/A	0.130952	0.22493	CN-NAM
WSKWEI	S3_206013991	3	206013991	G/T	0.154762	0.20815	CN-NAM
WSKWEI	S3_206952438	3	206952438	G/T	0.0595238	0.31169	CN-NAM
WSKWEI	S3_207022228	3	207022228	C/T	0.0595238	0.40281	CN-NAM
WSKWEI	S3_208267302	3	208267302	G/A	0.202381	0.27384	CN-NAM
WSKWEI	S3_208267306	3	208267306	A/C	0.178571	0.26907	CN-NAM
WSKWEI	S3_208267312	3	208267312	A/C	0.107143	0.26907	CN-NAM
WSKWEI	S3_208466903	3	208466903	A/G	0.0952381	0.12312	CN-NAM
WSKWEI	S3_208969899	3	208969899	T/G	0.0714286	0.31644	CN-NAM
WSKWEI	S3_209024691	3	209024691	C/G	0.0595238	0.31117	CN-NAM
WSKWEI	S3_209661609	3	209661609	T/C	0.0595238	0.09166	CN-NAM
WSKWEI	S3_209661623	3	209661623	A/T	0.0833333	0.09166	CN-NAM
WSKWEI	S3_209661663	3	209661663	G/A	0.0595238	0.09166	CN-NAM
WSKWEI	S3_217463584	3	217463584	G/C	0.119048	0.10347	CN-NAM
WSKWEI	S4_3889536	4	3889536	T/C	0.0714286	0.28423	CN-NAM
WSKWEI	S4_15690205	4	15690205	C/T	0.166667	0.1343	CN-NAM
WSKWEI	S4_20411617	4	20411617	A/G	0.27381	0.3785	CN-NAM
WSKWEI	S4_40800974	4	40800974	T/C	0.0595238	0.41149	CN-NAM
WSKWEI	S4_67021950	4	6.7022e+07	C/T	0.130952	0.45816	CN-NAM
WSKWEI	S4_72053919	4	72053919	C/T	0.22619	0.43732	CN-NAM
WSKWEI	S4_72054020	4	72054020	G/A	0.0595238	0.42405	CN-NAM
WSKWEI	S4_126341991	4	126341991	T/C	0.0595238	0.455	CN-NAM
WSKWEI	S4_127211787	4	127211787	G/A	0.202381	0.07466	CN-NAM
WSKWEI	S4_135913294	4	135913294	T/C	0.0833333	0.32121	CN-NAM
WSKWEI	S4_137889591	4	137889591	A/C	0.202381	0.44383	CN-NAM
WSKWEI	S4_154998018	4	154998018	G/A	0.0952381	0.16433	CN-NAM
WSKWEI	S4_154998049	4	154998049	C/T	0.0595238	0.11495	CN-NAM
WSKWEI	S4_156343342	4	156343342	G/A	0.72619	0.1346	CN-NAM
WSKWEI	S4_169011305	4	169011305	T/C	0.392857	0.12229	CN-NAM
WSKWEI	S4_173210631	4	173210631	T/A	0.0595238	0.04159	CN-NAM
WSKWEI	S4_174002770	4	174002770	C/T	0.0595238	0.14021	CN-NAM
WSKWEI	S4_174845581	4	174845581	A/G	0.107143	0.13796	CN-NAM
WSKWEI	S4_178670260	4	178670260	C/G	0.0595238	0.307	CN-NAM
WSKWEI	S4_178670264	4	178670264	A/T	0.0595238	0.30604	CN-NAM
WSKWEI	S4_181338296	4	181338296	C/A	0.0595238	0.0256	CN-NAM
WSKWEI	S4_181684721	4	181684721	A/G	0.0714286	0.3124	CN-NAM
WSKWEI	S4_181698578	4	181698578	G/T	0.166667	0.09455	CN-NAM
WSKWEI	S4_181705860	4	181705860	G/T	0.0833333	0.06181	CN-NAM
WSKWEI	S4_189904488	4	189904488	G/C	0.0595238	0.08286	CN-NAM
WSKWEI	S4_197049596	4	197049596	A/G	0.0952381	0.16611	CN-NAM
WSKWEI	S4_197059804	4	197059804	C/T	0.119048	0.13023	CN-NAM
WSKWEI	S4_197072356	4	197072356	A/C	0.27381	0.09529	CN-NAM
WSKWEI	S4_197080116	4	197080116	A/G	0.0595238	0.13429	CN-NAM
WSKWEI	S4_209543742	4	209543742	A/T	0.392857	0.11919	CN-NAM
WSKWEI	S4_218157821	4	218157821	G/A	0.309524	0.10252	CN-NAM
WSKWEI	S5_15189067	5	15189067	G/T	0.511905	0.22987	CN-NAM
WSKWEI	S5_19781869	5	19781869	A/G	0.119048	0.03148	CN-NAM
WSKWEI	S5_70688506	5	70688506	A/G	0.0595238	0.12904	CN-NAM
WSKWEI	S5_97864820	5	97864820	T/G	0.511905	0.22243	CN-NAM
WSKWEI	S5_142786258	5	142786258	C/G	0.488095	0.0531	CN-NAM
WSKWEI	S5_143975579	5	143975579	C/A	0.511905	0.09515	CN-NAM
WSKWEI	S5_156969767	5	156969767	G/A	0.107143	0.16257	CN-NAM
WSKWEI	S5_159329986	5	159329986	C/T	0.107143	0.09501	CN-NAM
WSKWEI	S5_188854932	5	188854932	C/T	0.0714286	0.05328	CN-NAM
WSKWEI	S5_206743780	5	206743780	C/T	1	0.29805	CN-NAM
WSKWEI	S6_37026970	6	37026970	T/A	0.904762	0.03869	CN-NAM
WSKWEI	S6_76717582	6	76717582	G/A	0.285714	0.04044	CN-NAM
WSKWEI	S6_91617551	6	91617551	C/G	0.0595238	0.13304	CN-NAM
WSKWEI	S6_119695193	6	119695193	A/G	0.5	0.09981	CN-NAM
WSKWEI	S6_159891249	6	159891249	C/T	0.0833333	0.23566	CN-NAM
WSKWEI	S6_160021838	6	160021838	T/C	0.0714286	0.09956	CN-NAM
WSKWEI	S6_162917207	6	162917207	G/T	0.619048	0.09039	CN-NAM
WSKWEI	S6_163832193	6	163832193	G/T	0.202381	0.14497	CN-NAM
WSKWEI	S6_165397880	6	165397880	T/C	0.0952381	0.09883	CN-NAM
WSKWEI	S7_22005413	7	22005413	A/T	0.119048	0.14309	CN-NAM
WSKWEI	S7_22013173	7	22013173	G/C	0.0714286	0.09449	CN-NAM
WSKWEI	S7_22016173	7	22016173	G/C	0.214286	0.0489	CN-NAM
WSKWEI	S7_23352900	7	23352900	G/C	0.0714286	0.14163	CN-NAM
WSKWEI	S7_126230581	7	126230581	C/G	0.0952381	0.09458	CN-NAM
WSKWEI	S7_137029262	7	137029262	C/T	0.0595238	0.27992	CN-NAM
WSKWEI	S7_141694268	7	141694268	C/A	0.833333	0.14498	CN-NAM
WSKWEI	S7_141907087	7	141907087	T/C	0.0595238	0.1883	CN-NAM
WSKWEI	S7_142906839	7	142906839	T/G	0.47619	0.0813	CN-NAM
WSKWEI	S7_147578511	7	147578511	A/T	0.0714286	0.15803	CN-NAM
WSKWEI	S7_161337961	7	161337961	C/A	0.214286	0.01619	CN-NAM
WSKWEI	S7_163512547	7	163512547	G/T	0.488095	0.10855	CN-NAM
WSKWEI	S7_165196752	7	165196752	T/A	0.107143	0.10451	CN-NAM
WSKWEI	S8_13591617	8	13591617	T/C	0.202381	0.09075	CN-NAM
WSKWEI	S8_13984711	8	13984711	G/A	0.238095	0.14529	CN-NAM
WSKWEI	S8_115298612	8	115298612	G/T	0.0595238	0.2255	CN-NAM
WSKWEI	S8_130100127	8	1.301e+08	A/G	0.0714286	0.05542	CN-NAM
WSKWEI	S8_131689286	8	1.31689e+08	A/G	0.166667	0.02024	CN-NAM
WSKWEI	S8_142236863	8	142236863	C/A	0.166667	0.12447	CN-NAM
WSKWEI	S8_165936337	8	165936337	G/A	0.452381	0.10905	CN-NAM
WSKWEI	S9_20906397	9	20906397	G/C	0.214286	0.18176	CN-NAM
WSKWEI	S9_20906404	9	20906404	T/C	0.761905	0.17209	CN-NAM
WSKWEI	S9_117056013	9	117056013	T/C	0.130952	0.10905	CN-NAM
WSKWEI	S9_133586941	9	133586941	A/G	0.309524	0.12166	CN-NAM
WSKWEI	S10_6936042	10	6936042	T/C	0.369048	0.04787	CN-NAM
WSKWEI	S10_14084939	10	14084939	A/G	0.0595238	0.1393	CN-NAM
WSKWEI	S10_18399726	10	18399726	G/C	0.202381	0.13798	CN-NAM
WSKWEI	S10_26898753	10	26898753	T/A	0.0595238	0.12619	CN-NAM
WSKWEI	S10_77410616	10	77410616	C/T	0.130952	0.09953	CN-NAM
WSKWEI	S10_77464293	10	77464293	A/G	0.309524	0.16043	CN-NAM
WSKWEI	S10_78095026	10	78095026	C/G	0.107143	0.04906	CN-NAM
WSKWEI	S10_78128741	10	78128741	A/T	0.0714286	0.06375	CN-NAM
WSKWEI	S10_78128744	10	78128744	C/G	0.0833333	0.06253	CN-NAM
WSKWEI	S10_78129076	10	78129076	A/T	0.107143	0.10441	CN-NAM
WSKWEI	S10_78132613	10	78132613	G/A	0.119048	0.10439	CN-NAM
WSKWEI	S10_78132617	10	78132617	T/G	0.130952	0.10115	CN-NAM
WSKWEI	S10_78132626	10	78132626	G/A	0.0833333	0.10033	CN-NAM
WSKWEI	S10_78132627	10	78132627	T/C	0.0833333	0.10171	CN-NAM
WSKWEI	S10_79370310	10	79370310	T/G	0.261905	0.09677	CN-NAM
WSKWEI	S10_79370311	10	79370311	T/C	0.25	0.09677	CN-NAM
WSKWEI	S10_79370314	10	79370314	G/C	0.25	0.09677	CN-NAM
WSKWEI	S10_79370359	10	79370359	T/C	0.119048	0.04532	CN-NAM
WSKWEI	S10_79370365	10	79370365	A/C	0.130952	0.04507	CN-NAM
WSKWEI	S10_79370367	10	79370367	A/T	0.119048	0.04507	CN-NAM
WSKWEI	S10_79370370	10	79370370	A/T	0.119048	0.04507	CN-NAM
WSKWEI	S10_79941270	10	79941270	T/C	0.107143	0.36664	CN-NAM
WSKWEI	S10_82850356	10	82850356	T/A	0.0833333	0.14622	CN-NAM
WSKWEI	S10_82850420	10	82850420	C/A	0.0714286	0.14608	CN-NAM
WSKWEI	S10_82888201	10	82888201	C/T	0.214286	0.09583	CN-NAM
WSKWEI	S10_82990570	10	82990570	T/C	0.107143	0.14488	CN-NAM
WSKWEI	S10_83207100	10	83207100	G/A	0.130952	0.1005	CN-NAM
WSKWEI	S10_83207941	10	83207941	C/G	0.154762	0.10179	CN-NAM
WSKWEI	S10_83207945	10	83207945	G/C	0.107143	0.10567	CN-NAM
WSKWEI	S10_83544204	10	83544204	C/G	0.130952	0.09222	CN-NAM
WSKWEI	S10_85581890	10	85581890	C/G	0.142857	0.1414	CN-NAM
WSKWEI	S10_85592593	10	85592593	A/C	0.22619	0.10188	CN-NAM
WSKWEI	S10_85745267	10	85745267	T/C	0.0714286	0.04748	CN-NAM
WSKWEI	S10_87132368	10	87132368	A/G	0.0595238	0.14408	CN-NAM
WSKWEI	S10_89986612	10	89986612	A/C	0.321429	0.09817	CN-NAM
WSKWEI	S10_90250391	10	90250391	A/G	0.202381	0.10774	CN-NAM
WSKWEI	S10_90250398	10	90250398	C/T	0.238095	0.10571	CN-NAM
WSKWEI	S10_91134569	10	91134569	G/A	0.0952381	0.22838	CN-NAM
WSKWEI	S10_94574131	10	94574131	C/T	0.0714286	0.11247	CN-NAM
WSKWEI	S10_94574145	10	94574145	T/A	0.0714286	0.11303	CN-NAM
WSKWEI	S10_94574148	10	94574148	G/A	0.0714286	0.11323	CN-NAM
WSKWEI	S10_94588804	10	94588804	A/T	0.0952381	0.10005	CN-NAM
WSKWEI	S10_94588819	10	94588819	A/G	0.0595238	0.10218	CN-NAM
WSKWEI	S10_94588863	10	94588863	A/C	0.130952	0.10151	CN-NAM
WSKWEI	S10_94589814	10	94589814	T/C	0.130952	0.0992	CN-NAM
WSKWEI	S10_109899540	10	109899540	G/C	0.0952381	0.05544	CN-NAM
WSKWEI	S10_109899550	10	109899550	G/T	0.178571	0.07114	CN-NAM
WSKWEI	S10_110537500	10	110537500	C/G	0.0833333	0.1821	CN-NAM
WSKWEI	S10_110539743	10	110539743	G/A	0.0714286	0.16392	CN-NAM
WSKWEI	S10_110539754	10	110539754	G/T	0.0714286	0.16392	CN-NAM
WSKWEI	S10_110539764	10	110539764	T/A	0.0714286	0.16392	CN-NAM
WSKWEI	S10_110539780	10	110539780	T/C	0.0595238	0.16276	CN-NAM
WSKWEI	S10_111776497	10	111776497	A/T	0.0952381	0.10513	CN-NAM
WSKWEI	S10_111777276	10	111777276	C/A	0.0714286	0.10597	CN-NAM
WSKWEI	S10_112587034	10	112587034	A/C	0.0595238	0.05232	CN-NAM
WSKWEI	S10_117558582	10	117558582	A/G	0.0833333	0.05298	CN-NAM
WSKWEI	S10_140737377	10	140737377	G/A	0.261905	0.18191	CN-NAM
WSKWEI	S10_144109501	10	144109501	G/T	0.27381	0.13495	CN-NAM
WSKWEI	S10_144109634	10	144109634	C/G	0.142857	0.11956	CN-NAM
WSKWEI	S10_146592325	10	146592325	T/C	0.464286	0.29851	CN-NAM
WSKWEI	S10_146592374	10	146592374	A/T	0.0595238	0.29801	CN-NAM
WSPH	S1_17964481	1	17964481	C/T	0.11	0.28323	CN-NAM
WSPH	S1_18189584	1	18189584	A/C	0.05	0.32572	CN-NAM
WSPH	S1_18630135	1	18630135	C/T	0.07	0.10601	CN-NAM
WSPH	S1_19979647	1	19979647	T/C	0.46	0.17363	CN-NAM
WSPH	S1_72233113	1	72233113	C/G	0.1	0.11535	CN-NAM
WSPH	S1_110916169	1	110916169	C/A	0.07	0.15002	CN-NAM
WSPH	S1_120093290	1	120093290	G/T	0.33	0.26129	CN-NAM
WSPH	S1_120247314	1	120247314	A/G	0.22	0.34024	CN-NAM
WSPH	S1_120247486	1	120247486	A/C	0.19	0.33942	CN-NAM
WSPH	S1_167330552	1	167330552	C/A	0.12	0.13591	CN-NAM
WSPH	S1_168624097	1	168624097	G/T	0.14	0.13499	CN-NAM
WSPH	S1_182904436	1	182904436	T/C	0.05	0.05	CN-NAM
WSPH	S1_230179899	1	230179899	G/A	0.16	0.09674	CN-NAM
WSPH	S1_244977934	1	244977934	A/C	0.68	0.19231	CN-NAM
WSPH	S1_246479509	1	246479509	C/T	0.07	0.42077	CN-NAM
WSPH	S1_246540468	1	246540468	G/C	0.44	0.31888	CN-NAM
WSPH	S1_246550163	1	246550163	A/T	0.07	0.31711	CN-NAM
WSPH	S1_246708763	1	246708763	A/C	0.16	0.37458	CN-NAM
WSPH	S1_249102034	1	249102034	C/T	0.07	0.22088	CN-NAM
WSPH	S1_260514838	1	260514838	A/G	0.07	0.22313	CN-NAM
WSPH	S1_260514839	1	260514839	C/G	0.07	0.22261	CN-NAM
WSPH	S1_260514840	1	260514840	A/G	0.07	0.22332	CN-NAM
WSPH	S1_260514844	1	2.60515e+08	T/G	0.07	0.22242	CN-NAM
WSPH	S1_260514846	1	2.60515e+08	T/C	0.07	0.22332	CN-NAM
WSPH	S1_264530006	1	264530006	C/G	0.06	0.35174	CN-NAM
WSPH	S1_265593350	1	265593350	T/G	0.08	0.23646	CN-NAM
WSPH	S1_268940513	1	268940513	A/T	0.15	0.20054	CN-NAM
WSPH	S1_268940518	1	268940518	C/T	0.11	0.20054	CN-NAM
WSPH	S1_268940520	1	268940520	G/C	0.12	0.20054	CN-NAM
WSPH	S1_272351287	1	272351287	C/A	0.05	0.26884	CN-NAM
WSPH	S1_273696165	1	273696165	C/T	0.13	0.23783	CN-NAM
WSPH	S1_274723781	1	274723781	T/G	0.06	0.24395	CN-NAM
WSPH	S1_282742824	1	282742824	A/G	0.05	0.35031	CN-NAM
WSPH	S1_282742860	1	282742860	A/C	0.11	0.35591	CN-NAM
WSPH	S1_282899210	1	282899210	C/T	0.06	0.30643	CN-NAM
WSPH	S1_283192396	1	283192396	A/T	0.09	0.28873	CN-NAM
WSPH	S1_285525324	1	285525324	A/G	0.06	0.38671	CN-NAM
WSPH	S1_285816970	1	285816970	A/T	0.05	0.04835	CN-NAM
WSPH	S1_285982051	1	285982051	G/C	0.05	0.39282	CN-NAM
WSPH	S1_285982077	1	285982077	A/T	0.05	0.3951	CN-NAM
WSPH	S1_286022272	1	286022272	A/G	0.05	0.45027	CN-NAM
WSPH	S1_286182438	1	286182438	G/T	0.06	0.31069	CN-NAM
WSPH	S1_286182480	1	286182480	C/T	0.27	0.17488	CN-NAM
WSPH	S1_286182515	1	286182515	G/A	0.05	0.20689	CN-NAM
WSPH	S1_286358573	1	286358573	T/C	0.16	0.35404	CN-NAM
WSPH	S1_286358574	1	286358574	T/C	0.15	0.35404	CN-NAM
WSPH	S1_286359263	1	286359263	C/A	0.18	0.48095	CN-NAM
WSPH	S1_286360060	1	286360060	C/T	0.08	0.43209	CN-NAM
WSPH	S1_286362870	1	286362870	G/C	0.14	0.47682	CN-NAM
WSPH	S1_286363056	1	286363056	C/A	0.25	0.1099	CN-NAM
WSPH	S1_286366200	1	286366200	T/C	0.06	0.48313	CN-NAM
WSPH	S1_286451781	1	286451781	T/C	0.05	0.45139	CN-NAM
WSPH	S1_286524831	1	286524831	C/T	0.15	0.24805	CN-NAM
WSPH	S1_286524836	1	286524836	A/G	0.12	0.24805	CN-NAM
WSPH	S1_286529231	1	286529231	T/A	0.05	0.45765	CN-NAM
WSPH	S1_286529239	1	286529239	T/C	0.05	0.45765	CN-NAM
WSPH	S1_286529245	1	286529245	C/T	0.06	0.44303	CN-NAM
WSPH	S1_286529246	1	286529246	T/C	0.06	0.45872	CN-NAM
WSPH	S1_286529363	1	286529363	G/C	0.06	0.47564	CN-NAM
WSPH	S1_286529379	1	286529379	A/G	0.06	0.47564	CN-NAM
WSPH	S1_286853023	1	286853023	A/G	0.05	0.48626	CN-NAM
WSPH	S1_286853824	1	286853824	C/T	0.05	0.48923	CN-NAM
WSPH	S1_286858773	1	286858773	G/A	0.12	0.43898	CN-NAM
WSPH	S1_286981546	1	286981546	G/C	0.07	0.40637	CN-NAM
WSPH	S1_287201996	1	287201996	G/C	0.06	0.48301	CN-NAM
WSPH	S1_287583281	1	287583281	T/C	0.11	0.48093	CN-NAM
WSPH	S1_287727328	1	287727328	T/C	0.57	0.18065	CN-NAM
WSPH	S1_288860290	1	288860290	T/A	0.06	0.42757	CN-NAM
WSPH	S1_288863317	1	288863317	G/A	0.07	0.39036	CN-NAM
WSPH	S2_69913657	2	69913657	T/G	0.06	0.15194	CN-NAM
WSPH	S2_127824377	2	127824377	T/G	0.5	0.06035	CN-NAM
WSPH	S2_128278114	2	1.28278e+08	A/C	0.13	0.08913	CN-NAM
WSPH	S2_152168832	2	152168832	C/T	0.05	0.05507	CN-NAM
WSPH	S2_152168845	2	152168845	T/C	0.06	0.05531	CN-NAM
WSPH	S2_179654596	2	179654596	G/C	0.11	0.1411	CN-NAM
WSPH	S2_179748200	2	179748200	A/G	0.12	0.141	CN-NAM
WSPH	S2_209197156	2	209197156	G/T	0.06	0.06031	CN-NAM
WSPH	S2_231283149	2	231283149	G/T	0.05	0.20266	CN-NAM
WSPH	S3_13536230	3	13536230	C/A	0.6	0.08149	CN-NAM
WSPH	S3_43359986	3	43359986	C/G	0.31	0.06922	CN-NAM
WSPH	S3_114883555	3	114883555	C/A	0.21	0.21034	CN-NAM
WSPH	S3_127050200	3	127050200	G/T	0.12	0.2544	CN-NAM
WSPH	S3_159911531	3	159911531	T/C	0.1	0.45733	CN-NAM
WSPH	S3_160899456	3	160899456	A/G	0.07	0.44089	CN-NAM
WSPH	S3_161573678	3	161573678	T/G	0.25	0.20898	CN-NAM
WSPH	S3_162801560	3	162801560	T/G	0.07	0.37157	CN-NAM
WSPH	S3_162812648	3	162812648	C/T	0.12	0.09399	CN-NAM
WSPH	S3_162812655	3	162812655	G/A	0.06	0.09473	CN-NAM
WSPH	S3_162815659	3	162815659	A/C	0.13	0.06902	CN-NAM
WSPH	S3_163651721	3	163651721	A/G	0.06	0.0466	CN-NAM
WSPH	S3_163993756	3	163993756	G/A	0.06	0.11853	CN-NAM
WSPH	S3_163993972	3	163993972	T/C	0.08	0.1844	CN-NAM
WSPH	S3_163994277	3	163994277	C/T	0.05	0.24976	CN-NAM
WSPH	S3_163994316	3	163994316	T/G	0.07	0.24739	CN-NAM
WSPH	S3_165413396	3	165413396	G/A	0.08	0.30062	CN-NAM
WSPH	S3_165457206	3	165457206	C/G	0.09	0.22485	CN-NAM
WSPH	S3_165462541	3	165462541	A/G	0.12	0.48458	CN-NAM
WSPH	S3_166598084	3	166598084	C/T	0.13	0.31504	CN-NAM
WSPH	S3_166599429	3	166599429	T/A	0.05	0.36772	CN-NAM
WSPH	S3_166796915	3	166796915	T/C	0.05	0.25367	CN-NAM
WSPH	S3_166811473	3	166811473	T/G	0.07	0.4152	CN-NAM
WSPH	S3_167004149	3	167004149	C/T	0.05	0.13224	CN-NAM
WSPH	S3_167004327	3	167004327	A/G	0.09	0.39728	CN-NAM
WSPH	S3_167437464	3	167437464	A/T	0.05	0.07195	CN-NAM
WSPH	S3_167789680	3	167789680	G/A	0.09	0.21899	CN-NAM
WSPH	S3_170124459	3	170124459	C/T	0.11	0.28423	CN-NAM
WSPH	S3_173002557	3	173002557	G/T	0.29	0.15976	CN-NAM
WSPH	S3_176557016	3	176557016	G/C	0.06	0.15195	CN-NAM
WSPH	S3_177448192	3	177448192	C/T	0.05	0.22039	CN-NAM
WSPH	S3_178134805	3	178134805	G/A	0.07	0.11081	CN-NAM
WSPH	S3_178134836	3	178134836	T/A	0.05	0.11081	CN-NAM
WSPH	S3_178847630	3	178847630	C/A	0.06	0.16004	CN-NAM
WSPH	S3_180598623	3	180598623	C/G	0.05	0.09511	CN-NAM
WSPH	S3_184817151	3	184817151	C/G	0.14	0.09578	CN-NAM
WSPH	S3_184817168	3	184817168	A/G	0.07	0.09578	CN-NAM
WSPH	S3_185976288	3	185976288	G/A	0.1	0.09312	CN-NAM
WSPH	S3_205001613	3	205001613	C/T	0.14	0.05984	CN-NAM
WSPH	S3_207993060	3	207993060	C/T	0.06	0.15752	CN-NAM
WSPH	S3_209733831	3	209733831	T/A	0.07	0.16413	CN-NAM
WSPH	S3_209739441	3	209739441	A/G	0.07	0.11941	CN-NAM
WSPH	S4_3256755	4	3256755	G/C	0.05	0.26083	CN-NAM
WSPH	S4_4193893	4	4193893	C/T	0.1	0.11926	CN-NAM
WSPH	S4_16851634	4	16851634	T/A	0.52	0.13242	CN-NAM
WSPH	S4_81592451	4	81592451	G/C	0.13	0.06964	CN-NAM
WSPH	S4_226458300	4	226458300	C/T	0.06	0.06896	CN-NAM
WSPH	S5_186969127	5	186969127	G/A	0.13	0.24163	CN-NAM
WSPH	S5_194251745	5	194251745	A/C	0.05	0.05542	CN-NAM
WSPH	S5_195187803	5	195187803	T/C	0.06	0.30119	CN-NAM
WSPH	S5_198716766	5	198716766	T/A	0.08	0.05612	CN-NAM
WSPH	S5_202399940	5	202399940	G/T	0.18	0.11197	CN-NAM
WSPH	S5_203710960	5	203710960	G/A	0.06	0.10933	CN-NAM
WSPH	S6_92390947	6	92390947	C/T	0.08	0.07747	CN-NAM
WSPH	S6_95321436	6	95321436	A/G	0.08	0.04762	CN-NAM
WSPH	S6_96675270	6	96675270	T/C	0.18	0.16157	CN-NAM
WSPH	S6_97088483	6	97088483	C/A	0.11	0.31699	CN-NAM
WSPH	S6_103151469	6	103151469	G/A	0.4	0.04387	CN-NAM
WSPH	S6_115547742	6	115547742	G/A	0.09	0.17607	CN-NAM
WSPH	S6_122356348	6	122356348	G/C	0.06	0.08739	CN-NAM
WSPH	S7_99539217	7	99539217	A/G	0.29	0.06196	CN-NAM
WSPH	S7_122921991	7	122921991	C/T	0.1	0.19016	CN-NAM
WSPH	S7_122921996	7	122921996	G/A	0.4	0.19338	CN-NAM
WSPH	S7_126515334	7	126515334	G/A	0.27	0.06934	CN-NAM
WSPH	S7_126515337	7	126515337	A/G	0.06	0.06934	CN-NAM
WSPH	S7_159751797	7	159751797	C/T	0.11	0.07376	CN-NAM
WSPH	S7_160068732	7	160068732	C/G	0.18	0.07003	CN-NAM
WSPH	S7_162976360	7	162976360	T/C	0.16	0.07896	CN-NAM
WSPH	S7_165819718	7	165819718	C/T	0.07	0.08649	CN-NAM
WSPH	S7_165946332	7	165946332	C/G	0.25	0.04691	CN-NAM
WSPH	S8_21808907	8	21808907	T/A	0.17	0.26681	CN-NAM
WSPH	S8_26349938	8	26349938	G/C	0.05	0.0928	CN-NAM
WSPH	S8_29230984	8	29230984	A/G	0.09	0.30233	CN-NAM
WSPH	S8_122424663	8	122424663	T/G	0.19	0.4213	CN-NAM
WSPH	S8_122950966	8	122950966	T/A	0.06	0.44974	CN-NAM
WSPH	S8_127722188	8	127722188	C/T	0.18	0.42397	CN-NAM
WSPH	S8_128555667	8	128555667	G/T	0.52	0.12908	CN-NAM
WSPH	S8_132372389	8	132372389	T/C	0.05	0.12917	CN-NAM
WSPH	S8_157836922	8	157836922	A/T	0.05	0.15212	CN-NAM
WSPH	S8_171275943	8	171275943	C/T	0.09	0.04702	CN-NAM
WSPH	S8_171407151	8	171407151	G/A	0.14	0.04565	CN-NAM
WSPH	S8_171512725	8	171512725	A/C	0.13	0.04567	CN-NAM
WSPH	S9_20828932	9	20828932	T/G	0.06	0.06048	CN-NAM
WSPH	S9_24062413	9	24062413	T/C	0.27	0.20479	CN-NAM
WSPH	S9_24062931	9	24062931	C/T	0.61	0.20421	CN-NAM
WSPH	S9_26656992	9	26656992	A/T	0.05	0.1919	CN-NAM
WSPH	S9_91250245	9	91250245	A/G	0.25	0.21382	CN-NAM
WSPH	S9_92346116	9	92346116	G/A	0.07	0.18445	CN-NAM
WSPH	S9_92346736	9	92346736	G/C	0.37	0.12493	CN-NAM
WSPH	S9_96189549	9	96189549	A/G	0.05	0.09129	CN-NAM
WSPH	S9_117042787	9	117042787	A/T	0.53	0.14452	CN-NAM
WSPH	S9_117333500	9	117333500	T/C	0.56	0.16708	CN-NAM
WSPH	S10_4614046	10	4614046	T/A	0.17	0.12388	CN-NAM
WSPH	S10_6398185	10	6398185	G/C	0.09	0.11787	CN-NAM
WSPH	S10_85187030	10	85187030	G/A	0.05	0.1907	CN-NAM
WSEW	S1_7401554	1	7401554	G/T	0.35	0.05888	CN-NAM
WSEW	S1_90106019	1	90106019	G/T	0.14	0.19876	CN-NAM
WSEW	S1_90228736	1	90228736	T/C	0.09	0.06701	CN-NAM
WSEW	S1_99991052	1	99991052	G/A	0.22	0.19419	CN-NAM
WSEW	S1_106843955	1	106843955	T/C	0.1	0.20476	CN-NAM
WSEW	S1_179572772	1	179572772	G/T	0.22	0.10625	CN-NAM
WSEW	S1_182541075	1	182541075	A/G	0.23	0.49947	CN-NAM
WSEW	S1_182999390	1	182999390	T/C	0.05	0.41333	CN-NAM
WSEW	S1_262724794	1	2.62725e+08	G/A	0.1	0.04387	CN-NAM
WSEW	S1_267162431	1	2.67162e+08	C/G	0.05	0.10066	CN-NAM
WSEW	S1_294101836	1	294101836	C/T	0.12	0.12297	CN-NAM
WSEW	S2_194498849	2	194498849	C/G	0.06	0.06146	CN-NAM
WSEW	S2_213805042	2	213805042	C/A	0.07	0.05072	CN-NAM
WSEW	S2_214923254	2	214923254	G/T	0.21	0.05605	CN-NAM
WSEW	S2_217406185	2	217406185	G/C	0.28	0.05301	CN-NAM
WSEW	S2_226183045	2	226183045	C/A	0.1	0.06205	CN-NAM
WSEW	S3_7606171	3	7606171	C/G	0.05	0.10286	CN-NAM
WSEW	S3_8208483	3	8.20848e+06	T/A	0.09	0.0504	CN-NAM
WSEW	S3_17258723	3	17258723	A/G	0.56	0.04608	CN-NAM
WSEW	S3_17925263	3	17925263	G/T	0.1	0.04431	CN-NAM
WSEW	S3_89609331	3	89609331	G/C	0.15	0.05887	CN-NAM
WSEW	S3_95699018	3	95699018	C/A	0.05	0.05118	CN-NAM
WSEW	S3_136380337	3	136380337	G/A	0.06	0.0104	CN-NAM
WSEW	S3_164391633	3	164391633	A/G	0.25	0.11201	CN-NAM
WSEW	S3_187719435	3	187719435	T/C	0.06	0.04889	CN-NAM
WSEW	S3_187719470	3	187719470	T/C	0.11	0.0484	CN-NAM
WSEW	S3_188340228	3	188340228	G/C	0.08	0.09194	CN-NAM
WSEW	S3_188375836	3	188375836	A/T	0.07	0.09091	CN-NAM
WSEW	S3_188513266	3	188513266	T/C	0.07	0.09015	CN-NAM
WSEW	S3_200877582	3	200877582	A/G	0.12	0.15829	CN-NAM
WSEW	S3_212691881	3	212691881	T/G	0.05	0.0171	CN-NAM
WSEW	S3_225307968	3	225307968	A/G	0.07	0.05817	CN-NAM
WSEW	S3_229090608	3	229090608	G/T	0.07	0.07545	CN-NAM
WSEW	S3_229303657	3	229303657	G/T	0.16	0.07298	CN-NAM
WSEW	S4_2422276	4	2422276	T/C	0.15	0.10647	CN-NAM
WSEW	S4_4909328	4	4909328	G/A	0.1	0.08799	CN-NAM
WSEW	S4_5237278	4	5237278	G/A	0.15	0.04905	CN-NAM
WSEW	S4_38542211	4	38542211	A/T	0.07	0.22294	CN-NAM
WSEW	S4_167032804	4	167032804	T/A	0.06	0.08135	CN-NAM
WSEW	S4_178469568	4	178469568	C/A	0.07	0.07678	CN-NAM
WSEW	S4_180440986	4	180440986	A/G	0.09	0.04326	CN-NAM
WSEW	S4_184857626	4	184857626	G/A	0.36	0.18954	CN-NAM
WSEW	S4_184857866	4	184857866	G/T	0.1	0.3315	CN-NAM
WSEW	S4_185037474	4	185037474	G/A	0.38	0.22881	CN-NAM
WSEW	S4_188328183	4	188328183	G/A	0.09	0.03374	CN-NAM
WSEW	S4_191115680	4	191115680	G/C	0.08	0.22622	CN-NAM
WSEW	S4_198987496	4	198987496	G/C	0.08	0.1997	CN-NAM
WSEW	S4_199954334	4	199954334	C/T	0.12	0.0927	CN-NAM
WSEW	S4_200872636	4	200872636	G/A	0.88	0.10045	CN-NAM
WSEW	S4_206858233	4	206858233	G/A	0.06	0.05541	CN-NAM
WSEW	S4_211533441	4	211533441	C/T	0.27	0.10082	CN-NAM
WSEW	S4_211879245	4	211879245	C/G	0.15	0.18309	CN-NAM
WSEW	S4_230590770	4	230590770	A/G	0.07	0.08875	CN-NAM
WSEW	S4_233778267	4	233778267	A/G	0.08	0.03033	CN-NAM
WSEW	S4_239145514	4	239145514	T/C	0.22	0.08735	CN-NAM
WSEW	S5_12561014	5	12561014	C/A	0.76	0.09985	CN-NAM
WSEW	S5_14024127	5	14024127	C/T	0.06	0.09267	CN-NAM
WSEW	S5_71266226	5	71266226	C/T	0.07	0.09217	CN-NAM
WSEW	S5_143163779	5	143163779	C/G	0.14	0.10451	CN-NAM
WSEW	S5_184490636	5	184490636	A/C	0.11	0.04157	CN-NAM
WSEW	S5_185646112	5	185646112	C/T	0.17	0.01985	CN-NAM
WSEW	S5_206019160	5	206019160	C/T	0.07	0.09659	CN-NAM
WSEW	S6_151126926	6	151126926	G/T	0.06	0.13177	CN-NAM
WSEW	S6_151543661	6	151543661	G/T	0.15	0.21134	CN-NAM
WSEW	S6_154336974	6	154336974	A/T	0.05	0.05917	CN-NAM
WSEW	S6_155457919	6	155457919	T/C	0.41	0.01204	CN-NAM
WSEW	S6_160675804	6	160675804	G/A	0.09	0.01112	CN-NAM
WSEW	S7_3671451	7	3671451	C/T	0.21	0.10926	CN-NAM
WSEW	S7_41419530	7	41419530	C/T	0.19	0.11007	CN-NAM
WSEW	S7_141901713	7	141901713	T/C	0.27	0.05764	CN-NAM
WSEW	S7_154700521	7	154700521	G/T	0.06	0.0666	CN-NAM
WSEW	S7_162202325	7	162202325	A/G	0.08	0.12888	CN-NAM
WSEW	S7_163512547	7	163512547	G/T	0.05	0.10855	CN-NAM
WSEW	S7_165157235	7	165157235	C/A	0.22	0.13806	CN-NAM
WSEW	S8_74522175	8	74522175	C/T	0.13	0.1232	CN-NAM
WSEW	S8_104380908	8	104380908	G/A	0.31	0.01971	CN-NAM
WSEW	S8_133182039	8	133182039	G/T	0.13	0.06172	CN-NAM
WSEW	S8_148007269	8	148007269	T/A	0.07	0.1146	CN-NAM
WSEW	S8_165871963	8	165871963	C/G	0.18	0.05114	CN-NAM
WSEW	S8_171543904	8	171543904	G/T	0.06	0.15669	CN-NAM
WSEW	S8_171583631	8	171583631	A/G	0.08	0.14448	CN-NAM
WSEW	S8_171598234	8	171598234	T/G	0.18	0.27396	CN-NAM
WSEW	S9_26476559	9	26476559	C/G	0.07	0.1046	CN-NAM
WSEW	S9_44524251	9	44524251	T/C	0.05	0.09052	CN-NAM
WSEW	S9_105252479	9	105252479	G/A	0.06	0.11611	CN-NAM
WSEW	S9_106193463	9	106193463	G/A	0.06	0.06434	CN-NAM
WSEW	S9_106408072	9	106408072	T/C	0.19	0.06313	CN-NAM
WSEW	S9_106408088	9	106408088	C/G	0.05	0.06313	CN-NAM
WSEW	S9_108288852	9	108288852	G/C	0.13	0.17244	CN-NAM
WSEW	S9_108294215	9	108294215	G/A	0.05	0.11669	CN-NAM
WSEW	S9_118388853	9	118388853	G/A	0.17	0.11074	CN-NAM
WSEW	S9_132008918	9	132008918	C/A	0.05	0.16349	CN-NAM
WSEW	S9_136493839	9	136493839	G/C	0.15	0.08771	CN-NAM
WSEW	S10_4098815	10	4098815	G/T	0.08	0.07222	CN-NAM
WSEW	S10_14912423	10	14912423	T/C	0.08	0.18905	CN-NAM
WSEW	S10_25975786	10	25975786	C/T	0.07	0.09169	CN-NAM
WSEW	S10_33613705	10	33613705	G/A	0.15	0.18256	CN-NAM
WSEW	S10_70535885	10	70535885	G/A	0.06	0.09638	CN-NAM
WSEW	S10_144471237	10	144471237	T/A	0.1	0.05356	CN-NAM
