# Supplementary material for: Numerous genetic loci identified for drought tolerance in the maize nested association mapping populations
Source: BMC Genomics. 2016 Nov 8;17:894. doi: 10.1186/s12864-016-3170-8 (PMC5101730; doi:10.1186/s12864-016-3170-8)
Supplement: Additional file 9: — Significantly associated SNPs at the threshold of BPP = 0.05 for all of the traits under the WW and WS conditions in the US-NAM population. (XLSX 83 kb) [file 12864_2016_3170_MOESM9_ESM.xlsx]

## Sheet: Sheet1
Trait	SNP	Chr	AGV2 position	BPP	Allele	MAF	Population
WWASI	S1_162159639	1	162159639	0.05	C/G	0.11677	US-NAM
WWASI	S1_163956308	1	163956308	0.49	C/T	0.20765	US-NAM
WWASI	S1_258957424	1	258957424	0.1	A/C	0.35627	US-NAM
WWASI	S1_280187246	1	280187246	0.24	A/C	0.11022	US-NAM
WWASI	S2_12800231	2	12800231	0.06	T/G	0.11167	US-NAM
WWASI	S2_13298799	2	13298799	0.05	G/A	0.02018	US-NAM
WWASI	S2_13521355	2	13521355	0.05	G/T	0.07573	US-NAM
WWASI	S2_13784504	2	13784504	0.06	A/G	0.21158	US-NAM
WWASI	S2_175522950	2	175522950	0.05	G/C	0.14474	US-NAM
WWASI	S2_175522962	2	175522962	0.1	C/T	0.14474	US-NAM
WWASI	S2_175540604	2	175540604	0.05	C/T	0.12691	US-NAM
WWASI	S3_9948217	3	9948217	0.06	T/A	0.22726	US-NAM
WWASI	S3_10223511	3	10223511	0.1	C/G	0.27917	US-NAM
WWASI	S4_35984528	4	35984528	0.06	A/C	0.20574	US-NAM
WWASI	S4_36411175	4	36411175	0.06	A/G	0.16758	US-NAM
WWASI	S4_36414691	4	36414691	0.2	G/T	0.16782	US-NAM
WWASI	S4_42634132	4	42634132	0.09	A/C	0.2689	US-NAM
WWASI	S4_49446242	4	49446242	0.1	C/T	0.02687	US-NAM
WWASI	S4_49446290	4	49446290	0.06	G/A	0.02687	US-NAM
WWASI	S4_50489734	4	50489734	0.05	A/G	0.06856	US-NAM
WWASI	S4_136063136	4	136063136	0.06	G/A	0.0313	US-NAM
WWASI	S5_75891429	5	75891429	0.08	G/T	0.07479	US-NAM
WWASI	S6_6890903	6	6890903	0.06	T/C	0.12363	US-NAM
WWASI	S6_161418755	6	161418755	0.06	G/T	0.30643	US-NAM
WWASI	S6_163097196	6	163097196	0.08	C/T	0.02193	US-NAM
WWASI	S6_164852452	6	164852452	0.11	A/G	0.27511	US-NAM
WWASI	S6_165940978	6	165940978	0.05	C/A	0.0279	US-NAM
WWASI	S7_157434913	7	157434913	0.06	A/G	0.24345	US-NAM
WWASI	S8_119036912	8	119036912	0.27	G/T	0.26372	US-NAM
WWASI	S8_120609686	8	120609686	0.25	C/A	0.0219	US-NAM
WWASI	S8_135070683	8	135070683	0.19	G/T	0.02243	US-NAM
WWASI	S8_135070716	8	135070716	0.1	A/T	0.02243	US-NAM
WWASI	S8_159888982	8	159888982	0.24	G/A	0.07187	US-NAM
WWASI	S9_20114132	9	20114132	0.11	C/T	0.07735	US-NAM
WWASI	S9_77023522	9	77023522	0.19	A/G	0.09785	US-NAM
WWASI	S9_124534961	9	124534961	0.32	C/T	0.10295	US-NAM
WWEL	S1_22638718	1	22638718	0.55	C/T	0.05845	US-NAM
WWEL	S1_58363661	1	58363661	0.05	C/G	0.07418	US-NAM
WWEL	S1_58368156	1	58368156	0.13	A/G	0.0555	US-NAM
WWEL	S1_60701009	1	60701009	0.11	A/C	0.05033	US-NAM
WWEL	S1_62710246	1	62710246	0.18	G/A	0.04886	US-NAM
WWEL	S1_68519288	1	68519288	0.1	A/T	0.09369	US-NAM
WWEL	S1_82702295	1	82702295	0.15	G/C	0.10306	US-NAM
WWEL	S1_95230802	1	95230802	0.1	G/T	0.06726	US-NAM
WWEL	S1_106132652	1	106132652	0.05	G/A	0.12572	US-NAM
WWEL	S1_193173447	1	193173447	0.06	G/A	0.02364	US-NAM
WWEL	S1_194997660	1	194997660	0.46	G/A	0.05318	US-NAM
WWEL	S1_237178606	1	237178606	0.05	C/G	0.14364	US-NAM
WWEL	S1_260770978	1	260770978	0.12	C/T	0.07899	US-NAM
WWEL	S1_263002139	1	263002139	0.09	C/T	0.03025	US-NAM
WWEL	S1_270671254	1	270671254	0.08	T/C	0.03842	US-NAM
WWEL	S2_49465390	2	49465390	0.06	C/T	0.11403	US-NAM
WWEL	S2_57065622	2	57065622	0.87	T/C	0.29496	US-NAM
WWEL	S2_67152222	2	67152222	0.05	T/G	0.33895	US-NAM
WWEL	S2_71551119	2	71551119	0.05	T/C	0.06898	US-NAM
WWEL	S2_101662934	2	101662934	0.85	G/A	0.24627	US-NAM
WWEL	S2_153884038	2	153884038	0.13	A/G	0.15945	US-NAM
WWEL	S2_163098041	2	163098041	0.24	T/C	0.14128	US-NAM
WWEL	S2_179802886	2	179802886	0.18	T/G	0.14471	US-NAM
WWEL	S2_182642219	2	182642219	0.1	C/G	0.2552	US-NAM
WWEL	S2_202418023	2	202418023	0.2	T/G	0.23016	US-NAM
WWEL	S2_205957919	2	205957919	0.12	C/T	0.06084	US-NAM
WWEL	S2_208120387	2	208120387	0.37	C/T	0.0613	US-NAM
WWEL	S2_208120388	2	208120388	0.09	T/C	0.0613	US-NAM
WWEL	S2_208357288	2	208357288	0.06	A/G	0.05943	US-NAM
WWEL	S2_219659958	2	219659958	0.34	T/C	0.21655	US-NAM
WWEL	S3_2910411	3	2910411	0.09	A/G	0.16631	US-NAM
WWEL	S3_3471621	3	3471621	0.06	C/G	0.16903	US-NAM
WWEL	S3_3501459	3	3501459	0.1	C/T	0.19767	US-NAM
WWEL	S3_5299417	3	5299417	0.05	G/A	0.04038	US-NAM
WWEL	S3_5948535	3	5948535	0.05	T/C	0.29661	US-NAM
WWEL	S3_6426546	3	6426546	0.07	C/G	0.02074	US-NAM
WWEL	S3_6687121	3	6687121	0.23	G/C	0.24447	US-NAM
WWEL	S3_6687135	3	6687135	0.05	G/A	0.23365	US-NAM
WWEL	S3_165462883	3	165462883	0.06	G/A	0.36288	US-NAM
WWEL	S3_165727836	3	165727836	0.12	A/T	0.35727	US-NAM
WWEL	S5_5029053	5	5029053	0.67	A/G	0.09729	US-NAM
WWEL	S5_77253824	5	77253824	0.88	T/G	0.17976	US-NAM
WWEL	S5_145215779	5	145215779	0.61	G/C	0.11276	US-NAM
WWEL	S5_167938504	5	167938504	0.12	G/C	0.09961	US-NAM
WWEL	S5_208091944	5	208091944	0.17	T/A	0.26883	US-NAM
WWEL	S5_209693268	5	209693268	0.08	T/C	0.10962	US-NAM
WWEL	S5_210770888	5	210770888	0.22	C/G	0.20065	US-NAM
WWEL	S6_31420894	6	31420894	0.09	C/T	0.01727	US-NAM
WWEL	S6_33191830	6	3.31918e+07	0.09	G/A	0.06774	US-NAM
WWEL	S6_41532983	6	41532983	0.08	G/T	0.04158	US-NAM
WWEL	S6_42611951	6	42611951	0.25	C/A	0.04178	US-NAM
WWEL	S6_93738433	6	93738433	0.48	G/A	0.04448	US-NAM
WWEL	S6_118704241	6	118704241	0.07	C/T	0.11332	US-NAM
WWEL	S6_121945358	6	121945358	0.09	T/C	0.19245	US-NAM
WWEL	S6_121945548	6	121945548	0.49	T/A	0.22105	US-NAM
WWEL	S6_138800314	6	138800314	0.17	T/A	0.26498	US-NAM
WWEL	S6_139454544	6	139454544	0.05	C/G	0.32087	US-NAM
WWEL	S6_141145771	6	141145771	0.28	G/C	0.01126	US-NAM
WWEL	S6_150687978	6	150687978	0.11	G/A	0.08939	US-NAM
WWEL	S6_150696448	6	150696448	0.25	A/G	0.01641	US-NAM
WWEL	S6_150804661	6	150804661	0.14	A/T	0.08369	US-NAM
WWEL	S6_152250488	6	152250488	0.1	A/G	0.16427	US-NAM
WWEL	S6_156764025	6	156764025	0.07	T/C	0.05837	US-NAM
WWEL	S6_162571627	6	162571627	0.1	G/C	0.06233	US-NAM
WWEL	S7_9330129	7	9330129	0.26	C/T	0.05905	US-NAM
WWEL	S7_16192038	7	16192038	0.07	C/T	0.16395	US-NAM
WWEL	S7_88857958	7	88857958	0.09	A/G	0.03116	US-NAM
WWEL	S7_94022433	7	94022433	0.07	T/A	0.25281	US-NAM
WWEL	S7_125382688	7	125382688	0.17	C/T	0.04549	US-NAM
WWEL	S8_4354288	8	4354288	0.06	G/A	0.08074	US-NAM
WWEL	S8_152748421	8	152748421	0.05	T/G	0.16321	US-NAM
WWEL	S8_167013876	8	167013876	0.05	C/A	0.05525	US-NAM
WWEL	S8_168482318	8	168482318	0.1	T/G	0.1179	US-NAM
WWEL	S8_169862526	8	169862526	0.07	G/A	0.10475	US-NAM
WWEL	S8_171710014	8	171710014	0.24	T/C	0.13412	US-NAM
WWEL	S9_34784986	9	34784986	0.06	C/A	0.19979	US-NAM
WWEL	S9_105535092	9	105535092	0.08	A/G	0.2596	US-NAM
WWEL	S9_110916561	9	110916561	0.15	C/G	0.34997	US-NAM
WWEL	S9_110916621	9	110916621	0.13	G/A	0.34631	US-NAM
WWEL	S9_119711095	9	119711095	0.23	C/G	0.2863	US-NAM
WWEL	S9_120883948	9	120883948	0.06	G/A	0.27153	US-NAM
WWEL	S9_135451006	9	135451006	0.05	C/A	0.25257	US-NAM
WWEL	S9_138880984	9	138880984	0.12	C/T	0.26219	US-NAM
WWEL	S9_141437265	9	141437265	0.05	G/T	0.27099	US-NAM
WWEL	S10_12634788	10	12634788	0.05	C/T	0.07196	US-NAM
WWEL	S10_30192261	10	30192261	0.07	C/T	0.41133	US-NAM
WWEL	S10_76875494	10	76875494	0.07	C/T	0.02111	US-NAM
WWEL	S10_85012038	10	85012038	0.05	G/A	0.2263	US-NAM
WWEL	S10_85012041	10	85012041	0.39	T/C	0.22665	US-NAM
WWEL	S10_86124204	10	86124204	0.17	T/C	0.34665	US-NAM
WWEL	S10_112987978	10	112987978	0.26	C/T	0.25745	US-NAM
WWEL	S10_139978693	10	139978693	0.24	C/T	0.18943	US-NAM
WWEL	S10_147723565	10	147723565	0.07	G/A	0.03034	US-NAM
WWGYPP	S1_23563980	1	23563980	0.07	G/A	0.08034	US-NAM
WWGYPP	S1_164509026	1	164509026	0.06	A/G	0.25436	US-NAM
WWGYPP	S2_15117288	2	15117288	0.56	C/G	0.17438	US-NAM
WWGYPP	S2_19146604	2	19146604	0.05	G/C	0.08834	US-NAM
WWGYPP	S2_160009626	2	160009626	0.09	T/A	0.03811	US-NAM
WWGYPP	S2_177187049	2	177187049	0.05	A/G	0.10904	US-NAM
WWGYPP	S2_233628952	2	233628952	0.12	A/G	0.21493	US-NAM
WWGYPP	S2_236797598	2	236797598	0.38	A/T	0.114	US-NAM
WWGYPP	S3_2910411	3	2910411	0.1	A/G	0.16631	US-NAM
WWGYPP	S3_4836614	3	4836614	0.1	A/C	0.0294	US-NAM
WWGYPP	S3_183887899	3	183887899	0.17	A/G	0.24143	US-NAM
WWGYPP	S3_185975707	3	185975707	0.54	T/A	0.04623	US-NAM
WWGYPP	S3_188926124	3	188926124	0.18	G/A	0.19143	US-NAM
WWGYPP	S3_217292822	3	217292822	0.1	A/C	0.25021	US-NAM
WWGYPP	S3_217293422	3	217293422	0.09	T/G	0.14895	US-NAM
WWGYPP	S3_217293749	3	217293749	0.35	G/C	0.20433	US-NAM
WWGYPP	S4_19330694	4	19330694	0.06	T/G	0.10283	US-NAM
WWGYPP	S4_239097499	4	239097499	0.06	G/T	0.03283	US-NAM
WWGYPP	S4_240460713	4	240460713	0.27	A/C	0.23203	US-NAM
WWGYPP	S4_240460743	4	240460743	0.16	G/A	0.10989	US-NAM
WWGYPP	S5_60775413	5	60775413	0.05	G/A	0.19912	US-NAM
WWGYPP	S6_72858759	6	72858759	0.38	C/T	0.16139	US-NAM
WWGYPP	S6_138352351	6	138352351	0.18	G/C	0.13794	US-NAM
WWGYPP	S6_147219424	6	147219424	0.1	G/T	0.20214	US-NAM
WWGYPP	S6_147716961	6	147716961	0.17	G/T	0.25553	US-NAM
WWGYPP	S6_151485987	6	151485987	0.08	A/G	0.0167	US-NAM
WWGYPP	S7_4796107	7	4796107	0.1	T/G	0.05984	US-NAM
WWGYPP	S7_9252559	7	9252559	0.05	C/A	0.07538	US-NAM
WWGYPP	S8_6583384	8	6583384	0.11	C/T	0.22063	US-NAM
WWGYPP	S8_8614330	8	8614330	0.07	T/A	0.05901	US-NAM
WWGYPP	S8_148314835	8	148314835	0.07	T/C	0.29419	US-NAM
WWGYPP	S8_155978856	8	155978856	0.55	G/C	0.11543	US-NAM
WWGYPP	S9_3903504	9	3903504	0.12	C/T	0.01863	US-NAM
WWGYPP	S9_118062562	9	118062562	0.06	C/T	0.08673	US-NAM
WWGYPP	S9_130883359	9	1.30883e+08	0.08	G/A	0.08676	US-NAM
WWGYPP	S10_43474316	10	43474316	0.06	C/T	0.06365	US-NAM
WWGYPP	S10_80038972	10	80038972	0.1	G/A	0.11046	US-NAM
WWGYPP	S10_86284596	10	86284596	0.05	G/A	0.06485	US-NAM
WWKNPR	S1_62459603	1	62459603	0.206186	G/T	0.10043	US-NAM
WWKNPR	S1_95230802	1	95230802	0.42268	G/T	0.06726	US-NAM
WWKNPR	S1_115524520	1	115524520	0.247423	T/C	0.12449	US-NAM
WWKNPR	S1_161035615	1	161035615	0.113402	C/T	0.02409	US-NAM
WWKNPR	S2_2127833	2	2127833	0.103093	T/G	0.10741	US-NAM
WWKNPR	S2_5866766	2	5866766	0.0515464	G/C	0.08919	US-NAM
WWKNPR	S2_19262986	2	19262986	0.42268	G/A	0.14735	US-NAM
WWKNPR	S2_54296410	2	54296410	0.350515	C/A	0.12101	US-NAM
WWKNPR	S2_60918322	2	60918322	0.0515464	C/T	0.19006	US-NAM
WWKNPR	S2_146439979	2	146439979	0.0618557	A/G	0.07109	US-NAM
WWKNPR	S2_185221978	2	185221978	0.0515464	G/C	0.05455	US-NAM
WWKNPR	S3_3989169	3	3989169	0.195876	C/T	0.16154	US-NAM
WWKNPR	S3_18622452	3	18622452	0.0721649	G/T	0.13399	US-NAM
WWKNPR	S3_19968426	3	19968426	0.0515464	G/T	0.17749	US-NAM
WWKNPR	S3_191142066	3	191142066	0.0515464	C/A	0.06682	US-NAM
WWKNPR	S3_199274006	3	199274006	0.0515464	A/T	0.17569	US-NAM
WWKNPR	S3_212696078	3	212696078	0.0721649	A/G	0.0825	US-NAM
WWKNPR	S4_170970562	4	170970562	0.0515464	G/T	0.01819	US-NAM
WWKNPR	S5_61542320	5	61542320	0.0515464	T/G	0.46938	US-NAM
WWKNPR	S5_68515790	5	68515790	0.175258	G/C	0.10622	US-NAM
WWKNPR	S5_74044357	5	74044357	0.0515464	G/A	0.12214	US-NAM
WWKNPR	S5_74458608	5	74458608	0.154639	T/C	0.09493	US-NAM
WWKNPR	S5_208262231	5	208262231	0.0515464	C/T	0.29328	US-NAM
WWKNPR	S6_35827231	6	35827231	0.154639	A/G	0.03017	US-NAM
WWKNPR	S6_68628517	6	68628517	0.0824742	A/T	0.10229	US-NAM
WWKNPR	S6_85416272	6	85416272	0.0515464	G/A	0.1752	US-NAM
WWKNPR	S6_88910803	6	88910803	0.0618557	G/C	0.41751	US-NAM
WWKNPR	S6_93443221	6	93443221	0.0824742	T/A	0.05	US-NAM
WWKNPR	S6_118749721	6	118749721	0.0824742	T/C	0.09817	US-NAM
WWKNPR	S6_128560934	6	128560934	0.0824742	A/G	0.22274	US-NAM
WWKNPR	S6_138872441	6	138872441	0.0721649	T/G	0.19293	US-NAM
WWKNPR	S6_147219424	6	147219424	0.0927835	G/T	0.20214	US-NAM
WWKNPR	S6_150369865	6	150369865	0.0618557	T/C	0.14791	US-NAM
WWKNPR	S7_12764985	7	12764985	0.164948	C/A	0.02568	US-NAM
WWKNPR	S7_156855202	7	156855202	0.123711	T/G	0.07354	US-NAM
WWKNPR	S8_160240426	8	160240426	0.164948	G/A	0.23375	US-NAM
WWKNPR	S8_161397040	8	161397040	0.0618557	T/C	0.14639	US-NAM
WWKNPR	S8_161525578	8	161525578	0.350515	T/C	0.20154	US-NAM
WWKNPR	S9_24062413	9	24062413	0.350515	T/C	0.08165	US-NAM
WWKNPR	S9_84123686	9	84123686	0.0515464	A/T	0.07541	US-NAM
WWKNPR	S9_135272436	9	135272436	0.134021	A/G	0.2048	US-NAM
WWKNPR	S9_144519764	9	144519764	0.278351	C/T	0.12228	US-NAM
WWKNPR	S10_1282219	10	1282219	0.103093	A/T	0.08245	US-NAM
WWKNPR	S10_2039111	10	2.03911e+06	0.0515464	C/T	0.05552	US-NAM
WWKNPR	S10_17282583	10	17282583	0.0721649	C/T	0.04588	US-NAM
WWKNPR	S10_108234301	10	108234301	0.0824742	C/T	0.02254	US-NAM
WWKNPR	S10_108358550	10	108358550	0.0927835	G/A	0.16548	US-NAM
WWKNPR	S10_124580723	10	124580723	0.0618557	C/T	0.01867	US-NAM
WWKNPR	S10_132611975	10	132611975	0.0515464	A/C	0.05034	US-NAM
WWKNPR	S10_141276268	10	141276268	0.103093	A/C	0.16713	US-NAM
WWKNPR	S10_141831722	10	141831722	0.185567	T/C	0.16446	US-NAM
WWKWEI	S1_4606320	1	4606320	0.08	G/C	0.20693	US-NAM
WWKWEI	S1_6234661	1	6234661	0.2	C/A	0.31333	US-NAM
WWKWEI	S1_9168525	1	9168525	0.05	G/C	0.12802	US-NAM
WWKWEI	S1_23065722	1	23065722	0.05	A/G	0.41898	US-NAM
WWKWEI	S1_23065749	1	23065749	0.05	T/C	0.41917	US-NAM
WWKWEI	S1_23065758	1	23065758	0.06	C/T	0.34021	US-NAM
WWKWEI	S1_23244064	1	23244064	0.15	T/C	0.43629	US-NAM
WWKWEI	S1_23428861	1	23428861	0.06	A/T	0.31898	US-NAM
WWKWEI	S1_23557922	1	23557922	0.07	G/A	0.45352	US-NAM
WWKWEI	S1_23557925	1	23557925	0.31	G/T	0.45329	US-NAM
WWKWEI	S1_23924747	1	23924747	0.05	G/C	0.46457	US-NAM
WWKWEI	S1_24742912	1	24742912	0.16	T/G	0.08045	US-NAM
WWKWEI	S1_25411476	1	25411476	0.09	T/C	0.17343	US-NAM
WWKWEI	S1_47704955	1	47704955	0.31	G/A	0.21902	US-NAM
WWKWEI	S1_52604236	1	52604236	0.05	G/A	0.19048	US-NAM
WWKWEI	S1_64391804	1	6.43918e+07	0.06	G/A	0.08754	US-NAM
WWKWEI	S1_77258494	1	77258494	0.05	A/G	0.24272	US-NAM
WWKWEI	S1_196371926	1	196371926	0.11	T/C	0.26874	US-NAM
WWKWEI	S1_211474007	1	211474007	0.08	T/A	0.21335	US-NAM
WWKWEI	S1_229707766	1	229707766	0.19	A/G	0.16862	US-NAM
WWKWEI	S1_230936622	1	230936622	0.06	A/G	0.34374	US-NAM
WWKWEI	S1_253403290	1	253403290	0.06	G/A	0.03997	US-NAM
WWKWEI	S1_254247028	1	254247028	0.08	C/G	0.06904	US-NAM
WWKWEI	S1_255084426	1	255084426	0.06	A/G	0.12495	US-NAM
WWKWEI	S1_255084575	1	255084575	0.07	T/C	0.20259	US-NAM
WWKWEI	S1_255154332	1	255154332	0.18	T/C	0.26411	US-NAM
WWKWEI	S1_256514017	1	2.56514e+08	0.09	G/A	0.19681	US-NAM
WWKWEI	S1_258427547	1	258427547	0.2	A/G	0.02912	US-NAM
WWKWEI	S1_263002094	1	263002094	0.28	G/A	0.0409	US-NAM
WWKWEI	S1_273098217	1	273098217	0.09	A/C	0.1244	US-NAM
WWKWEI	S1_275731584	1	275731584	0.08	G/A	0.20263	US-NAM
WWKWEI	S2_8285763	2	8.28576e+06	0.06	A/C	0.4213	US-NAM
WWKWEI	S2_9133127	2	9133127	0.06	C/G	0.11981	US-NAM
WWKWEI	S2_11760823	2	11760823	0.13	T/A	0.11818	US-NAM
WWKWEI	S2_40011275	2	40011275	0.31	G/A	0.07143	US-NAM
WWKWEI	S2_44699768	2	44699768	0.52	A/C	0.14678	US-NAM
WWKWEI	S2_44719259	2	44719259	0.11	G/T	0.1267	US-NAM
WWKWEI	S2_47364864	2	47364864	0.08	T/A	0.15751	US-NAM
WWKWEI	S2_52949557	2	52949557	0.09	C/G	0.09639	US-NAM
WWKWEI	S2_143181323	2	143181323	0.06	A/C	0.08452	US-NAM
WWKWEI	S2_203085479	2	203085479	0.07	G/A	0.16348	US-NAM
WWKWEI	S2_211741500	2	211741500	0.28	T/G	0.09793	US-NAM
WWKWEI	S3_14409997	3	14409997	0.26	T/C	0.16286	US-NAM
WWKWEI	S3_24909647	3	24909647	0.09	T/G	0.09537	US-NAM
WWKWEI	S3_147938793	3	147938793	0.09	G/T	0.08274	US-NAM
WWKWEI	S3_184000314	3	184000314	0.05	G/C	0.24278	US-NAM
WWKWEI	S3_184311689	3	184311689	0.06	C/T	0.10003	US-NAM
WWKWEI	S3_186828855	3	186828855	0.06	T/C	0.12417	US-NAM
WWKWEI	S3_187431545	3	187431545	0.07	G/A	0.03779	US-NAM
WWKWEI	S3_187431896	3	187431896	0.05	T/G	0.36764	US-NAM
WWKWEI	S3_187442586	3	187442586	0.08	A/C	0.187	US-NAM
WWKWEI	S4_10697214	4	10697214	0.07	T/A	0.09204	US-NAM
WWKWEI	S4_19953827	4	19953827	0.18	G/A	0.11747	US-NAM
WWKWEI	S4_31469064	4	31469064	0.07	C/T	0.06741	US-NAM
WWKWEI	S4_198131982	4	198131982	0.1	G/C	0.39257	US-NAM
WWKWEI	S4_199712364	4	199712364	0.24	C/T	0.19424	US-NAM
WWKWEI	S4_200143486	4	200143486	0.25	A/G	0.37101	US-NAM
WWKWEI	S4_204208772	4	204208772	0.27	C/A	0.24259	US-NAM
WWKWEI	S4_204344848	4	204344848	0.38	C/T	0.34041	US-NAM
WWKWEI	S4_226791149	4	226791149	0.24	C/G	0.11855	US-NAM
WWKWEI	S5_66021694	5	66021694	0.15	C/T	0.15031	US-NAM
WWKWEI	S5_72925801	5	72925801	0.67	T/G	0.13865	US-NAM
WWKWEI	S5_140416553	5	140416553	0.09	C/T	0.2402	US-NAM
WWKWEI	S5_171456437	5	171456437	0.05	T/A	0.05388	US-NAM
WWKWEI	S5_186948555	5	186948555	0.1	C/T	0.05209	US-NAM
WWKWEI	S5_202420238	5	202420238	0.11	A/G	0.07042	US-NAM
WWKWEI	S5_202813488	5	202813488	0.12	G/T	0.09755	US-NAM
WWKWEI	S6_15431104	6	15431104	0.09	G/C	0.02892	US-NAM
WWKWEI	S6_58454978	6	58454978	0.12	T/A	0.13703	US-NAM
WWKWEI	S6_58455081	6	58455081	0.07	T/G	0.13777	US-NAM
WWKWEI	S6_93102601	6	93102601	0.05	T/G	0.19139	US-NAM
WWKWEI	S6_150741985	6	150741985	0.1	A/C	0.28148	US-NAM
WWKWEI	S6_153228230	6	153228230	0.08	C/A	0.27188	US-NAM
WWKWEI	S6_153259368	6	153259368	0.07	T/C	0.19372	US-NAM
WWKWEI	S6_153760447	6	153760447	0.06	C/T	0.15778	US-NAM
WWKWEI	S7_147118457	7	147118457	0.08	T/C	0.18934	US-NAM
WWKWEI	S7_148729447	7	148729447	0.3	A/T	0.05825	US-NAM
WWKWEI	S7_149854705	7	149854705	0.41	G/A	0.30528	US-NAM
WWKWEI	S7_149860008	7	149860008	0.06	T/A	0.36011	US-NAM
WWKWEI	S7_157586525	7	157586525	0.1	T/G	0.08776	US-NAM
WWKWEI	S7_160601467	7	160601467	0.1	C/T	0.40915	US-NAM
WWKWEI	S7_160601468	7	160601468	0.37	C/T	0.42084	US-NAM
WWKWEI	S7_161612342	7	161612342	0.3	A/G	0.35349	US-NAM
WWKWEI	S7_161846880	7	161846880	0.05	G/A	0.37192	US-NAM
WWKWEI	S7_162959570	7	162959570	0.07	G/C	0.34349	US-NAM
WWKWEI	S7_168391484	7	168391484	0.08	C/T	0.1999	US-NAM
WWKWEI	S8_23769925	8	23769925	0.07	G/C	0.0479	US-NAM
WWKWEI	S8_57660992	8	57660992	0.1	T/A	0.02633	US-NAM
WWKWEI	S8_60306204	8	60306204	0.19	G/A	0.07737	US-NAM
WWKWEI	S8_95129413	8	95129413	0.32	G/A	0.27563	US-NAM
WWKWEI	S8_109951464	8	109951464	0.39	C/T	0.2949	US-NAM
WWKWEI	S8_147431805	8	147431805	0.05	G/A	0.19952	US-NAM
WWKWEI	S8_161085451	8	161085451	0.07	G/T	0.25758	US-NAM
WWKWEI	S8_164430148	8	164430148	0.08	C/A	0.10191	US-NAM
WWKWEI	S9_23536572	9	23536572	0.75	C/A	0.21874	US-NAM
WWKWEI	S9_38191895	9	38191895	0.05	C/T	0.19806	US-NAM
WWKWEI	S9_87564685	9	87564685	0.07	C/T	0.05228	US-NAM
WWKWEI	S9_88002197	9	88002197	0.2	G/A	0.05148	US-NAM
WWKWEI	S9_96716802	9	96716802	0.07	G/T	0.06068	US-NAM
WWKWEI	S9_132753964	9	132753964	0.29	G/A	0.06145	US-NAM
WWKWEI	S9_135814387	9	135814387	0.17	A/C	0.26665	US-NAM
WWKWEI	S9_135853702	9	135853702	0.05	T/C	0.23544	US-NAM
WWKWEI	S9_135855535	9	135855535	0.05	A/G	0.3989	US-NAM
WWKWEI	S10_13471582	10	13471582	0.12	G/A	0.19078	US-NAM
WWKWEI	S10_22878624	10	22878624	0.05	T/C	0.2403	US-NAM
WWKWEI	S10_73624067	10	73624067	0.05	C/G	0.14329	US-NAM
WWKWEI	S10_91087307	10	91087307	0.66	G/C	0.1155	US-NAM
WWKWEI	S10_125850532	10	125850532	0.24	G/A	0.20341	US-NAM
WWKWEI	S10_125924522	10	125924522	0.2	C/A	0.14952	US-NAM
WWKWEI	S10_136012183	10	136012183	0.05	A/G	0.13117	US-NAM
WWKWEI	S10_138022056	10	138022056	0.11	T/C	0.04259	US-NAM
WWKWEI	S10_140721887	10	140721887	0.08	C/T	0.02846	US-NAM
WWKWEI	S10_142075807	10	142075807	0.11	C/G	0.11289	US-NAM
WWPH	S1_9809534	1	9809534	0.115789	C/G	0.1655	US-NAM
WWPH	S1_12727470	1	12727470	0.0631579	C/T	0.05932	US-NAM
WWPH	S1_17319915	1	17319915	0.294737	C/G	0.02043	US-NAM
WWPH	S1_26912300	1	26912300	0.0526316	C/G	0.12905	US-NAM
WWPH	S1_37717174	1	37717174	0.0526316	G/C	0.13836	US-NAM
WWPH	S1_42845339	1	42845339	0.0526316	C/A	0.01957	US-NAM
WWPH	S1_48549143	1	48549143	0.0631579	A/G	0.07816	US-NAM
WWPH	S1_52091146	1	52091146	0.105263	G/T	0.03056	US-NAM
WWPH	S1_53621557	1	53621557	0.347368	A/C	0.01668	US-NAM
WWPH	S1_53621560	1	53621560	0.0526316	G/A	0.01703	US-NAM
WWPH	S1_76504136	1	76504136	0.0631579	A/G	0.0212	US-NAM
WWPH	S1_77144589	1	77144589	0.0526316	G/A	0.05964	US-NAM
WWPH	S1_83433718	1	83433718	0.0947368	A/G	0.45083	US-NAM
WWPH	S1_148956082	1	148956082	0.0526316	T/A	0.01823	US-NAM
WWPH	S1_180696672	1	180696672	0.0526316	C/T	0.06715	US-NAM
WWPH	S1_194934604	1	194934604	0.231579	A/G	0.03174	US-NAM
WWPH	S1_200499872	1	200499872	0.0947368	C/T	0.02024	US-NAM
WWPH	S1_203717606	1	203717606	0.0526316	G/C	0.03566	US-NAM
WWPH	S1_210472707	1	210472707	0.0526316	A/G	0.02122	US-NAM
WWPH	S1_215443933	1	215443933	0.157895	T/A	0.0531	US-NAM
WWPH	S1_274417719	1	274417719	0.189474	A/T	0.0213	US-NAM
WWPH	S1_292750720	1	292750720	0.0526316	T/G	0.17033	US-NAM
WWPH	S1_299093763	1	299093763	0.0947368	T/C	0.07099	US-NAM
WWPH	S1_299529366	1	299529366	0.0526316	T/A	0.03668	US-NAM
WWPH	S1_301164139	1	301164139	0.105263	G/A	0.02567	US-NAM
WWPH	S2_1269524	2	1269524	0.0526316	C/T	0.36153	US-NAM
WWPH	S2_1289430	2	1289430	0.0631579	T/C	0.26723	US-NAM
WWPH	S2_1680098	2	1680098	0.0631579	T/C	0.29578	US-NAM
WWPH	S2_1693160	2	1693160	0.147368	G/C	0.06406	US-NAM
WWPH	S2_1814147	2	1814147	0.0842105	T/G	0.33521	US-NAM
WWPH	S2_1827831	2	1827831	0.0526316	G/T	0.27243	US-NAM
WWPH	S2_1956762	2	1956762	0.147368	G/T	0.30213	US-NAM
WWPH	S2_1958160	2	1958160	0.0736842	A/G	0.20443	US-NAM
WWPH	S2_1974293	2	1974293	0.242105	C/A	0.40741	US-NAM
WWPH	S2_1974298	2	1974298	0.242105	C/G	0.40785	US-NAM
WWPH	S2_1974299	2	1974299	0.210526	T/A	0.40785	US-NAM
WWPH	S2_2019685	2	2019685	0.126316	C/T	0.03645	US-NAM
WWPH	S2_2113538	2	2113538	0.0631579	A/G	0.46694	US-NAM
WWPH	S2_2790398	2	2790398	0.0631579	G/T	0.12526	US-NAM
WWPH	S2_26717559	2	26717559	0.157895	A/G	0.14864	US-NAM
WWPH	S2_27956560	2	27956560	0.0842105	C/A	0.16563	US-NAM
WWPH	S2_29526764	2	29526764	0.0631579	T/C	0.27708	US-NAM
WWPH	S2_59357961	2	59357961	0.105263	C/T	0.29576	US-NAM
WWPH	S2_64110121	2	6.41101e+07	0.0526316	G/A	0.18884	US-NAM
WWPH	S2_71138174	2	71138174	0.463158	T/C	0.02331	US-NAM
WWPH	S2_109577930	2	109577930	0.852632	G/C	0.0724	US-NAM
WWPH	S2_112086494	2	112086494	0.189474	C/A	0.21632	US-NAM
WWPH	S2_122919069	2	122919069	0.0947368	T/C	0.14813	US-NAM
WWPH	S2_168981709	2	168981709	0.0947368	T/C	0.09869	US-NAM
WWPH	S2_188369007	2	188369007	0.0736842	G/A	0.05536	US-NAM
WWPH	S2_188414901	2	188414901	0.0631579	A/C	0.06105	US-NAM
WWPH	S2_191772087	2	191772087	0.0947368	G/T	0.02802	US-NAM
WWPH	S2_204486037	2	204486037	0.0631579	C/T	0.02775	US-NAM
WWPH	S2_213769951	2	213769951	0.0526316	A/G	0.02879	US-NAM
WWPH	S2_214000535	2	214000535	0.347368	G/A	0.41643	US-NAM
WWPH	S2_217335453	2	217335453	0.0631579	A/C	0.41135	US-NAM
WWPH	S2_217346927	2	217346927	0.0631579	G/A	0.14223	US-NAM
WWPH	S2_217458575	2	217458575	0.0526316	A/C	0.35848	US-NAM
WWPH	S2_223507407	2	223507407	0.0736842	G/C	0.25175	US-NAM
WWPH	S2_229819244	2	229819244	0.126316	C/T	0.05608	US-NAM
WWPH	S3_3693308	3	3693308	0.252632	C/G	0.21643	US-NAM
WWPH	S3_4340815	3	4340815	0.0842105	A/T	0.2052	US-NAM
WWPH	S3_4343520	3	4343520	0.0526316	T/C	0.36734	US-NAM
WWPH	S3_4547763	3	4547763	0.0947368	C/G	0.08234	US-NAM
WWPH	S3_5791464	3	5791464	0.0631579	C/T	0.12099	US-NAM
WWPH	S3_5993914	3	5993914	0.168421	G/T	0.23027	US-NAM
WWPH	S3_6663315	3	6663315	0.0631579	T/G	0.44362	US-NAM
WWPH	S3_152176210	3	152176210	0.105263	T/C	0.24634	US-NAM
WWPH	S3_156635226	3	156635226	0.0736842	T/C	0.19775	US-NAM
WWPH	S3_156635294	3	156635294	0.263158	T/G	0.19037	US-NAM
WWPH	S3_157773738	3	157773738	0.157895	A/T	0.15063	US-NAM
WWPH	S4_19953726	4	19953726	0.136842	A/G	0.17454	US-NAM
WWPH	S4_19953798	4	19953798	0.0842105	C/G	0.18086	US-NAM
WWPH	S4_19953811	4	19953811	0.126316	T/A	0.18086	US-NAM
WWPH	S4_26181088	4	26181088	0.115789	T/C	0.28877	US-NAM
WWPH	S4_34873453	4	34873453	0.0631579	G/C	0.23769	US-NAM
WWPH	S4_67649656	4	67649656	0.0526316	C/T	0.12194	US-NAM
WWPH	S4_69396465	4	69396465	0.136842	C/T	0.26526	US-NAM
WWPH	S4_72820221	4	72820221	0.0842105	T/C	0.40086	US-NAM
WWPH	S4_81608431	4	81608431	0.2	T/A	0.1454	US-NAM
WWPH	S4_126342002	4	126342002	0.105263	T/C	0.34887	US-NAM
WWPH	S4_126342574	4	126342574	0.157895	G/T	0.23614	US-NAM
WWPH	S4_139981517	4	139981517	0.147368	T/A	0.28716	US-NAM
WWPH	S4_142385004	4	142385004	0.242105	C/A	0.02991	US-NAM
WWPH	S4_145568902	4	145568902	0.126316	C/A	0.34026	US-NAM
WWPH	S4_160956668	4	160956668	0.547368	T/C	0.36929	US-NAM
WWPH	S4_185866064	4	185866064	0.0631579	A/G	0.22227	US-NAM
WWPH	S4_188194299	4	188194299	0.105263	G/T	0.0931	US-NAM
WWPH	S4_193766336	4	193766336	0.115789	T/A	0.07435	US-NAM
WWPH	S4_195754567	4	195754567	0.0842105	A/C	0.26701	US-NAM
WWPH	S4_197072985	4	197072985	0.210526	G/A	0.31399	US-NAM
WWPH	S4_199216633	4	199216633	0.0631579	C/A	0.10286	US-NAM
WWPH	S4_199217501	4	199217501	0.0526316	A/G	0.46722	US-NAM
WWPH	S4_199278392	4	199278392	0.231579	A/G	0.2102	US-NAM
WWPH	S4_199282847	4	199282847	0.0526316	C/A	0.3545	US-NAM
WWPH	S4_199335382	4	199335382	0.0526316	C/G	0.32875	US-NAM
WWPH	S4_199368226	4	199368226	0.0526316	T/C	0.31478	US-NAM
WWPH	S4_199554692	4	199554692	0.0631579	C/T	0.11969	US-NAM
WWPH	S4_199711773	4	199711773	0.0842105	A/C	0.43909	US-NAM
WWPH	S4_199712288	4	199712288	0.0736842	A/G	0.25283	US-NAM
WWPH	S4_199730034	4	199730034	0.0631579	A/G	0.44323	US-NAM
WWPH	S4_199797629	4	199797629	0.0631579	T/C	0.44416	US-NAM
WWPH	S4_199937118	4	199937118	0.136842	C/T	0.3717	US-NAM
WWPH	S4_199937144	4	199937144	0.0631579	G/T	0.3717	US-NAM
WWPH	S4_199937161	4	199937161	0.0631579	T/G	0.36704	US-NAM
WWPH	S4_199938181	4	199938181	0.0631579	A/G	0.32904	US-NAM
WWPH	S4_200031948	4	200031948	0.0526316	G/T	0.11837	US-NAM
WWPH	S4_200031979	4	200031979	0.0526316	T/C	0.11848	US-NAM
WWPH	S4_204529916	4	204529916	0.105263	G/T	0.10593	US-NAM
WWPH	S4_224957026	4	224957026	0.115789	C/A	0.10395	US-NAM
WWPH	S4_226305875	4	226305875	0.105263	G/T	0.17768	US-NAM
WWPH	S4_226676011	4	226676011	0.305263	A/T	0.10538	US-NAM
WWPH	S4_231785194	4	231785194	0.0947368	T/G	0.20188	US-NAM
WWPH	S4_233636605	4	233636605	0.0736842	A/G	0.396	US-NAM
WWPH	S4_233864747	4	233864747	0.105263	T/C	0.09895	US-NAM
WWPH	S4_233993433	4	233993433	0.0842105	C/T	0.11048	US-NAM
WWPH	S4_238437997	4	238437997	0.189474	G/T	0.08842	US-NAM
WWPH	S4_239641865	4	239641865	0.136842	A/T	0.09742	US-NAM
WWPH	S5_85666924	5	85666924	0.694737	G/T	0.28868	US-NAM
WWPH	S5_141130060	5	141130060	0.642105	C/T	0.11422	US-NAM
WWPH	S5_163120356	5	163120356	0.0736842	C/A	0.0682	US-NAM
WWPH	S5_169454566	5	169454566	0.336842	G/A	0.23135	US-NAM
WWPH	S5_170978084	5	170978084	0.136842	A/G	0.19087	US-NAM
WWPH	S5_171692596	5	171692596	0.378947	G/T	0.22143	US-NAM
WWPH	S5_193538945	5	193538945	0.0631579	C/A	0.23856	US-NAM
WWPH	S5_193731277	5	193731277	0.0736842	C/T	0.27844	US-NAM
WWPH	S5_198046120	5	198046120	0.0842105	C/T	0.27588	US-NAM
WWPH	S5_199389918	5	199389918	0.557895	G/T	0.15839	US-NAM
WWPH	S5_202132354	5	202132354	0.294737	T/A	0.09037	US-NAM
WWPH	S6_22002928	6	22002928	0.0631579	G/T	0.02687	US-NAM
WWPH	S6_35060310	6	35060310	0.0631579	A/C	0.12935	US-NAM
WWPH	S6_35353344	6	35353344	0.126316	G/A	0.0495	US-NAM
WWPH	S6_35353469	6	35353469	0.189474	C/T	0.03173	US-NAM
WWPH	S6_38275174	6	38275174	0.178947	C/A	0.02558	US-NAM
WWPH	S6_42599645	6	42599645	0.0526316	A/T	0.02446	US-NAM
WWPH	S6_45883820	6	45883820	0.747368	G/A	0.02642	US-NAM
WWPH	S6_50871064	6	50871064	0.210526	C/T	0.02555	US-NAM
WWPH	S6_54510319	6	54510319	0.136842	A/T	0.02611	US-NAM
WWPH	S6_55253581	6	55253581	0.136842	C/T	0.02548	US-NAM
WWPH	S6_55254310	6	55254310	0.0631579	C/T	0.02699	US-NAM
WWPH	S6_55390625	6	55390625	0.2	G/T	0.02566	US-NAM
WWPH	S6_58446325	6	58446325	0.0947368	A/G	0.02597	US-NAM
WWPH	S6_61815349	6	61815349	0.105263	G/A	0.05061	US-NAM
WWPH	S6_62397710	6	62397710	0.0631579	G/A	0.14273	US-NAM
WWPH	S6_65265051	6	65265051	0.0631579	T/G	0.22762	US-NAM
WWPH	S6_74740249	6	74740249	0.0526316	C/A	0.12184	US-NAM
WWPH	S6_75622934	6	75622934	0.0526316	C/G	0.02766	US-NAM
WWPH	S6_75623586	6	75623586	0.126316	G/C	0.02744	US-NAM
WWPH	S6_75630993	6	75630993	0.157895	T/G	0.02538	US-NAM
WWPH	S6_75630994	6	75630994	0.105263	A/G	0.02592	US-NAM
WWPH	S6_75630995	6	75630995	0.157895	C/T	0.02538	US-NAM
WWPH	S6_75630998	6	75630998	0.157895	G/C	0.02538	US-NAM
WWPH	S6_75630999	6	75630999	0.157895	G/A	0.02538	US-NAM
WWPH	S6_79603041	6	79603041	0.136842	C/T	0.02926	US-NAM
WWPH	S6_80641506	6	80641506	0.221053	C/T	0.02523	US-NAM
WWPH	S6_82185973	6	82185973	0.663158	G/A	0.05021	US-NAM
WWPH	S6_82186654	6	82186654	0.0526316	G/C	0.02497	US-NAM
WWPH	S6_82186661	6	82186661	0.0526316	A/C	0.02497	US-NAM
WWPH	S6_83834730	6	83834730	0.0526316	A/T	0.04189	US-NAM
WWPH	S6_84281497	6	84281497	0.136842	C/G	0.02515	US-NAM
WWPH	S6_84324021	6	84324021	0.284211	A/C	0.02482	US-NAM
WWPH	S6_85614931	6	85614931	0.221053	T/C	0.02465	US-NAM
WWPH	S6_85614932	6	85614932	0.231579	T/C	0.02585	US-NAM
WWPH	S6_85797877	6	85797877	0.252632	G/A	0.02434	US-NAM
WWPH	S6_86566943	6	86566943	0.0842105	G/T	0.02555	US-NAM
WWPH	S6_86627408	6	86627408	0.0736842	C/T	0.02593	US-NAM
WWPH	S6_88569127	6	88569127	0.273684	C/G	0.02535	US-NAM
WWPH	S6_88569129	6	88569129	0.273684	A/G	0.02638	US-NAM
WWPH	S6_88569130	6	88569130	0.263158	C/A	0.02535	US-NAM
WWPH	S6_88935877	6	88935877	0.221053	A/T	0.02649	US-NAM
WWPH	S6_89413068	6	89413068	0.0526316	C/A	0.02658	US-NAM
WWPH	S6_91300375	6	91300375	0.368421	C/G	0.02633	US-NAM
WWPH	S6_92978906	6	92978906	0.326316	G/A	0.0266	US-NAM
WWPH	S6_92992211	6	92992211	0.4	C/T	0.02667	US-NAM
WWPH	S6_93494362	6	93494362	0.242105	T/A	0.02568	US-NAM
WWPH	S6_94700462	6	94700462	0.0631579	T/A	0.08642	US-NAM
WWPH	S6_95321413	6	95321413	0.284211	G/T	0.02251	US-NAM
WWPH	S6_95321417	6	95321417	0.536842	G/A	0.02251	US-NAM
WWPH	S6_95634158	6	95634158	0.0842105	C/G	0.05325	US-NAM
WWPH	S6_102226205	6	102226205	0.0736842	T/C	0.02531	US-NAM
WWPH	S6_105160051	6	105160051	0.0631579	T/C	0.04849	US-NAM
WWPH	S6_112276176	6	112276176	0.0736842	T/C	0.27001	US-NAM
WWPH	S6_120672590	6	120672590	0.0526316	C/T	0.10906	US-NAM
WWPH	S6_120850865	6	120850865	0.336842	C/T	0.1955	US-NAM
WWPH	S6_128058157	6	128058157	0.0842105	T/C	0.11983	US-NAM
WWPH	S6_128795125	6	1.28795e+08	0.105263	T/G	0.18115	US-NAM
WWPH	S6_128797843	6	128797843	0.0736842	T/C	0.18282	US-NAM
WWPH	S6_129139647	6	129139647	0.0526316	T/C	0.21828	US-NAM
WWPH	S6_129139792	6	129139792	0.147368	A/C	0.23114	US-NAM
WWPH	S7_26862344	7	26862344	0.105263	C/T	0.12381	US-NAM
WWPH	S7_135592307	7	135592307	0.115789	G/A	0.02061	US-NAM
WWPH	S7_139724331	7	139724331	0.147368	C/A	0.10487	US-NAM
WWPH	S7_141731485	7	141731485	0.168421	A/G	0.27747	US-NAM
WWPH	S7_146239842	7	146239842	0.252632	G/T	0.06299	US-NAM
WWPH	S7_146264837	7	146264837	0.0842105	C/G	0.11104	US-NAM
WWPH	S7_146264853	7	146264853	0.0526316	C/T	0.1106	US-NAM
WWPH	S7_147582156	7	147582156	0.0736842	G/A	0.34069	US-NAM
WWPH	S7_158749122	7	158749122	0.115789	C/G	0.01995	US-NAM
WWPH	S7_159578576	7	159578576	0.210526	T/A	0.03603	US-NAM
WWPH	S7_172243195	7	172243195	0.0526316	A/G	0.08729	US-NAM
WWPH	S7_172262748	7	172262748	0.242105	T/C	0.05611	US-NAM
WWPH	S8_5530502	8	5530502	0.157895	G/C	0.02318	US-NAM
WWPH	S8_22644721	8	22644721	0.221053	G/A	0.07136	US-NAM
WWPH	S8_26858071	8	26858071	0.136842	T/A	0.02107	US-NAM
WWPH	S8_26858423	8	26858423	0.0526316	C/T	0.04349	US-NAM
WWPH	S8_101431282	8	101431282	0.0526316	A/G	0.08551	US-NAM
WWPH	S8_120149656	8	120149656	0.463158	A/T	0.0369	US-NAM
WWPH	S8_141949130	8	141949130	0.105263	T/G	0.03674	US-NAM
WWPH	S9_12803686	9	12803686	0.115789	C/A	0.24888	US-NAM
WWPH	S9_14000260	9	14000260	0.0631579	A/T	0.08884	US-NAM
WWPH	S9_14000397	9	14000397	0.242105	T/C	0.06221	US-NAM
WWPH	S9_19155494	9	19155494	0.0526316	G/T	0.2327	US-NAM
WWPH	S9_19155511	9	19155511	0.0736842	G/A	0.22518	US-NAM
WWPH	S9_21966573	9	21966573	0.0631579	C/T	0.2323	US-NAM
WWPH	S9_22101536	9	22101536	0.0736842	C/T	0.08961	US-NAM
WWPH	S9_22101563	9	22101563	0.0842105	T/A	0.08961	US-NAM
WWPH	S9_22106256	9	22106256	0.126316	T/A	0.09051	US-NAM
WWPH	S9_22331239	9	22331239	0.0526316	C/A	0.27625	US-NAM
WWPH	S9_22331253	9	22331253	0.0631579	C/T	0.27625	US-NAM
WWPH	S9_22437720	9	22437720	0.0736842	G/A	0.0842	US-NAM
WWPH	S9_23215706	9	23215706	0.0842105	C/G	0.36945	US-NAM
WWPH	S9_33804022	9	33804022	0.0736842	G/T	0.4236	US-NAM
WWPH	S9_37540269	9	37540269	0.273684	T/C	0.30503	US-NAM
WWPH	S9_49306193	9	49306193	0.0842105	T/C	0.22846	US-NAM
WWPH	S9_74666586	9	74666586	0.0842105	C/G	0.21272	US-NAM
WWPH	S9_76641319	9	76641319	0.242105	G/T	0.10341	US-NAM
WWPH	S9_78421440	9	78421440	0.0631579	G/T	0.38786	US-NAM
WWPH	S9_78740510	9	78740510	0.0526316	T/G	0.49379	US-NAM
WWPH	S9_79623600	9	79623600	0.0526316	C/T	0.47013	US-NAM
WWPH	S9_86203452	9	86203452	0.0631579	A/C	0.13046	US-NAM
WWPH	S9_87256895	9	87256895	0.0736842	A/C	0.49929	US-NAM
WWPH	S9_88449377	9	88449377	0.0631579	T/C	0.48708	US-NAM
WWPH	S9_92110825	9	92110825	0.642105	G/A	0.02362	US-NAM
WWPH	S9_92345986	9	92345986	0.0842105	G/T	0.31175	US-NAM
WWPH	S9_98778246	9	98778246	0.0526316	T/G	0.27029	US-NAM
WWPH	S9_99076311	9	99076311	0.0631579	G/T	0.33062	US-NAM
WWPH	S9_99416426	9	99416426	0.2	C/G	0.06836	US-NAM
WWPH	S9_102497778	9	102497778	0.0526316	G/A	0.2955	US-NAM
WWPH	S9_102781035	9	102781035	0.0631579	T/A	0.25925	US-NAM
WWPH	S9_102781036	9	102781036	0.0526316	G/C	0.25898	US-NAM
WWPH	S9_102781038	9	102781038	0.0526316	G/C	0.25915	US-NAM
WWPH	S9_102781039	9	102781039	0.0526316	G/A	0.25898	US-NAM
WWPH	S9_102908472	9	102908472	0.0842105	C/T	0.3935	US-NAM
WWPH	S9_102908473	9	102908473	0.0947368	A/C	0.39469	US-NAM
WWPH	S9_102908474	9	102908474	0.0526316	G/T	0.37754	US-NAM
WWPH	S9_102939682	9	102939682	0.0631579	T/G	0.49717	US-NAM
WWPH	S9_102939684	9	102939684	0.0631579	C/G	0.49717	US-NAM
WWPH	S9_102939685	9	102939685	0.0631579	T/G	0.49717	US-NAM
WWPH	S9_102939688	9	102939688	0.0631579	C/G	0.49717	US-NAM
WWPH	S9_103175985	9	103175985	0.0947368	G/A	0.48048	US-NAM
WWPH	S9_103687960	9	103687960	0.189474	C/A	0.27135	US-NAM
WWPH	S9_105078632	9	105078632	0.0526316	T/C	0.46628	US-NAM
WWPH	S9_105253160	9	105253160	0.0736842	C/T	0.46264	US-NAM
WWPH	S9_105343508	9	105343508	0.0842105	A/G	0.43939	US-NAM
WWPH	S9_105824389	9	105824389	0.0631579	G/A	0.38229	US-NAM
WWPH	S9_107623329	9	107623329	0.0947368	G/C	0.47644	US-NAM
WWPH	S9_108344029	9	108344029	0.0526316	A/G	0.33627	US-NAM
WWPH	S9_109549278	9	109549278	0.0842105	G/A	0.3138	US-NAM
WWPH	S9_113603445	9	113603445	0.105263	G/A	0.44831	US-NAM
WWPH	S9_116242979	9	116242979	0.0631579	G/T	0.32171	US-NAM
WWPH	S9_119973362	9	119973362	0.0631579	A/T	0.47638	US-NAM
WWPH	S9_120078554	9	120078554	0.0526316	T/C	0.41106	US-NAM
WWPH	S9_121718995	9	121718995	0.0526316	G/C	0.49626	US-NAM
WWPH	S9_122921511	9	122921511	0.157895	C/G	0.13199	US-NAM
WWPH	S9_127505032	9	127505032	0.115789	G/A	0.14525	US-NAM
WWPH	S9_134721582	9	134721582	0.936842	G/A	0.21006	US-NAM
WWPH	S9_139761757	9	139761757	0.0526316	A/C	0.12359	US-NAM
WWPH	S9_151279616	9	151279616	0.2	G/C	0.02393	US-NAM
WWPH	S9_153531885	9	153531885	0.0631579	T/A	0.08616	US-NAM
WWPH	S10_4585107	10	4585107	0.252632	T/C	0.14099	US-NAM
WWPH	S10_5747376	10	5747376	0.147368	T/A	0.07977	US-NAM
WWPH	S10_5906853	10	5906853	0.0526316	G/A	0.31666	US-NAM
WWPH	S10_7623026	10	7623026	0.105263	C/T	0.23958	US-NAM
WWPH	S10_8931750	10	8931750	0.0526316	T/C	0.33654	US-NAM
WWPH	S10_9213158	10	9213158	0.0526316	C/T	0.06289	US-NAM
WWPH	S10_12220172	10	12220172	0.0631579	G/A	0.12547	US-NAM
WWPH	S10_14676490	10	14676490	0.0631579	G/C	0.25614	US-NAM
WWPH	S10_15549436	10	15549436	0.642105	G/C	0.09343	US-NAM
WWPH	S10_28015975	10	28015975	0.0526316	G/A	0.28104	US-NAM
WWPH	S10_28016005	10	28016005	0.0631579	C/T	0.28104	US-NAM
WWPH	S10_28016011	10	28016011	0.0526316	C/T	0.28104	US-NAM
WWPH	S10_28016013	10	28016013	0.0526316	A/T	0.28104	US-NAM
WWPH	S10_34051503	10	34051503	0.0526316	C/T	0.03001	US-NAM
WWPH	S10_40110702	10	40110702	0.0631579	C/G	0.33301	US-NAM
WWPH	S10_57554765	10	57554765	0.105263	G/A	0.06398	US-NAM
WWPH	S10_65099531	10	65099531	0.0631579	G/C	0.11401	US-NAM
WWPH	S10_66867097	10	66867097	0.0526316	C/A	0.0538	US-NAM
WWPH	S10_73622456	10	73622456	0.0736842	A/G	0.10805	US-NAM
WWPH	S10_73622457	10	73622457	0.452632	A/G	0.19399	US-NAM
WWPH	S10_80482269	10	80482269	0.0736842	C/A	0.14152	US-NAM
WWPH	S10_80775977	10	80775977	0.0631579	T/C	0.29073	US-NAM
WWPH	S10_82040619	10	82040619	0.105263	T/G	0.17557	US-NAM
WWPH	S10_89499955	10	89499955	0.0526316	G/A	0.36623	US-NAM
WWPH	S10_89542147	10	89542147	0.0526316	A/C	0.26505	US-NAM
WWPH	S10_89550390	10	89550390	0.0526316	G/A	0.18493	US-NAM
WWPH	S10_89550391	10	89550391	0.0631579	A/G	0.18493	US-NAM
WWPH	S10_90220353	10	90220353	0.0526316	T/A	0.23712	US-NAM
WWPH	S10_90242855	10	90242855	0.0631579	C/T	0.27277	US-NAM
WWPH	S10_90242877	10	90242877	0.0526316	G/A	0.27277	US-NAM
WWPH	S10_90244958	10	90244958	0.0526316	A/C	0.25374	US-NAM
WWPH	S10_90245438	10	90245438	0.168421	C/T	0.25298	US-NAM
WWPH	S10_99285675	10	99285675	0.0842105	G/A	0.21572	US-NAM
WWPH	S10_121288593	10	121288593	0.0736842	C/T	0.23176	US-NAM
WWPH	S10_124181904	10	124181904	0.0631579	C/T	0.15245	US-NAM
WWPH	S10_124327829	10	124327829	0.0526316	T/C	0.32371	US-NAM
WWPH	S10_125218993	10	125218993	0.136842	A/G	0.08194	US-NAM
WWPH	S10_125219047	10	125219047	0.0736842	C/G	0.0813	US-NAM
WWPH	S10_126912759	10	126912759	0.0842105	G/T	0.25184	US-NAM
WWPH	S10_127053151	10	127053151	0.0736842	G/C	0.03505	US-NAM
WWPH	S10_127370468	10	127370468	0.0842105	C/G	0.28799	US-NAM
WWPH	S10_127574636	10	127574636	0.0631579	C/A	0.02526	US-NAM
WWPH	S10_129461387	10	129461387	0.0947368	C/G	0.02775	US-NAM
WWPH	S10_131043132	10	1.31043e+08	0.0526316	G/T	0.31849	US-NAM
WWPH	S10_131043133	10	1.31043e+08	0.0631579	A/G	0.31935	US-NAM
WWPH	S10_135686336	10	135686336	0.0631579	C/G	0.14151	US-NAM
WWPH	S10_139123760	10	139123760	0.136842	A/T	0.02674	US-NAM
WWPH	S10_142172907	10	142172907	0.484211	G/A	0.06554	US-NAM
WWSEW	S1_36345222	1	36345222	0.36	G/A	0.10272	US-NAM
WWSEW	S1_61713026	1	61713026	0.9	C/T	0.04798	US-NAM
WWSEW	S1_216761514	1	216761514	0.11	A/G	0.28627	US-NAM
WWSEW	S1_216761583	1	216761583	0.07	G/A	0.2824	US-NAM
WWSEW	S1_246547371	1	246547371	0.05	C/G	0.18899	US-NAM
WWSEW	S2_1958678	2	1958678	0.35	A/T	0.15188	US-NAM
WWSEW	S2_12352862	2	12352862	0.05	C/T	0.13201	US-NAM
WWSEW	S2_14462077	2	14462077	0.05	A/G	0.05915	US-NAM
WWSEW	S2_42424210	2	42424210	0.13	C/T	0.11071	US-NAM
WWSEW	S2_50878215	2	50878215	0.08	G/A	0.04328	US-NAM
WWSEW	S2_188472090	2	188472090	0.09	A/G	0.02123	US-NAM
WWSEW	S3_15427108	3	15427108	0.16	T/A	0.03409	US-NAM
WWSEW	S3_17636157	3	17636157	0.07	T/C	0.03394	US-NAM
WWSEW	S3_19778979	3	19778979	0.25	C/T	0.35374	US-NAM
WWSEW	S3_19966820	3	19966820	0.1	G/A	0.0743	US-NAM
WWSEW	S3_186395551	3	186395551	0.06	T/C	0.41316	US-NAM
WWSEW	S3_197418105	3	197418105	0.06	G/A	0.20561	US-NAM
WWSEW	S3_208941816	3	208941816	0.34	G/T	0.08143	US-NAM
WWSEW	S3_211679696	3	211679696	0.18	C/T	0.1916	US-NAM
WWSEW	S3_214364687	3	214364687	0.09	C/T	0.31106	US-NAM
WWSEW	S3_216414961	3	216414961	0.09	A/C	0.22961	US-NAM
WWSEW	S3_217292822	3	217292822	0.23	A/C	0.25021	US-NAM
WWSEW	S4_75668319	4	75668319	0.17	C/T	0.14131	US-NAM
WWSEW	S4_135650879	4	135650879	0.1	G/A	0.13116	US-NAM
WWSEW	S4_165999400	4	165999400	0.13	T/G	0.21187	US-NAM
WWSEW	S4_185186123	4	185186123	0.06	A/G	0.20717	US-NAM
WWSEW	S4_222030904	4	222030904	0.2	C/T	0.09791	US-NAM
WWSEW	S4_224049633	4	224049633	0.09	T/C	0.10721	US-NAM
WWSEW	S5_2537993	5	2537993	0.11	C/G	0.13556	US-NAM
WWSEW	S5_3533354	5	3533354	0.13	T/C	0.10307	US-NAM
WWSEW	S5_87949497	5	87949497	0.21	C/T	0.27559	US-NAM
WWSEW	S6_138352351	6	138352351	0.06	G/C	0.13794	US-NAM
WWSEW	S6_142313785	6	142313785	0.09	A/G	0.33847	US-NAM
WWSEW	S6_142866713	6	142866713	0.1	T/A	0.24062	US-NAM
WWSEW	S6_149482077	6	149482077	0.05	T/G	0.33102	US-NAM
WWSEW	S6_150804515	6	150804515	0.56	A/G	0.42081	US-NAM
WWSEW	S6_151544779	6	151544779	0.05	C/G	0.24966	US-NAM
WWSEW	S6_161895084	6	161895084	0.05	A/T	0.21252	US-NAM
WWSEW	S7_172365016	7	172365016	0.17	C/T	0.07874	US-NAM
WWSEW	S7_172877674	7	172877674	0.08	T/A	0.09375	US-NAM
WWSEW	S7_172877676	7	172877676	0.06	A/T	0.09375	US-NAM
WWSEW	S8_7615209	8	7615209	0.07	G/C	0.17734	US-NAM
WWSEW	S8_95129413	8	95129413	0.29	G/A	0.27563	US-NAM
WWSEW	S8_166974152	8	166974152	0.06	G/C	0.10411	US-NAM
WWSEW	S9_20587178	9	20587178	0.18	T/A	0.05917	US-NAM
WWSEW	S9_21579626	9	21579626	0.05	G/A	0.03301	US-NAM
WWSEW	S9_24062413	9	24062413	0.07	T/C	0.08165	US-NAM
WWSEW	S9_90366933	9	90366933	0.09	C/G	0.14393	US-NAM
WWSEW	S9_97983639	9	97983639	0.12	G/A	0.13864	US-NAM
WWSEW	S9_118901093	9	118901093	0.29	T/C	0.05692	US-NAM
WWSEW	S9_119769604	9	119769604	0.08	T/G	0.14915	US-NAM
WWSEW	S10_87090061	10	87090061	0.1	C/T	0.06307	US-NAM
WSASI	S2_179232064	2	179232064	0.08	T/C	0.15676	US-NAM
WSASI	S4_35984528	4	35984528	0.06	A/C	0.20574	US-NAM
WSASI	S4_55861106	4	55861106	0.05	T/C	0.16293	US-NAM
WSASI	S6_133815355	6	1.33815e+08	0.37	A/C	0.02046	US-NAM
WSASI	S6_141041396	6	141041396	0.11	C/T	0.02138	US-NAM
WSASI	S7_146244004	7	146244004	0.71	G/C	0.1691	US-NAM
WSASI	S7_162706190	7	162706190	0.05	C/T	0.05225	US-NAM
WSASI	S8_49219393	8	49219393	0.05	C/T	0.02234	US-NAM
WSASI	S8_94710705	8	94710705	0.09	C/G	0.05413	US-NAM
WSASI	S8_111705043	8	111705043	0.21	A/G	0.0224	US-NAM
WSASI	S8_111827287	8	111827287	0.05	G/C	0.0226	US-NAM
WSASI	S8_118858352	8	118858352	0.05	G/A	0.0224	US-NAM
WSASI	S8_120055375	8	120055375	0.06	C/T	0.13071	US-NAM
WSASI	S8_129080393	8	1.2908e+08	0.61	C/G	0.25917	US-NAM
WSASI	S9_20828900	9	20828900	0.06	G/A	0.10608	US-NAM
WSASI	S9_20828932	9	20828932	0.07	T/G	0.10626	US-NAM
WSASI	S9_77543998	9	77543998	0.08	T/G	0.13659	US-NAM
WSASI	S9_135278662	9	135278662	0.22	G/T	0.20509	US-NAM
WSEL	S1_2727652	1	2727652	0.09	A/G	0.15772	US-NAM
WSEL	S1_23579918	1	23579918	0.12	A/T	0.30556	US-NAM
WSEL	S1_23588153	1	23588153	0.05	G/C	0.15054	US-NAM
WSEL	S1_27626654	1	27626654	0.11	T/C	0.25666	US-NAM
WSEL	S1_52083519	1	52083519	0.06	T/A	0.0244	US-NAM
WSEL	S1_269328425	1	269328425	0.36	G/A	0.09663	US-NAM
WSEL	S2_26731051	2	26731051	0.11	C/G	0.24796	US-NAM
WSEL	S2_49016856	2	49016856	0.05	G/C	0.41133	US-NAM
WSEL	S2_49923854	2	49923854	0.12	G/T	0.3825	US-NAM
WSEL	S2_144680649	2	144680649	0.48	G/T	0.40124	US-NAM
WSEL	S2_158388088	2	158388088	0.05	G/A	0.25615	US-NAM
WSEL	S2_173641332	2	173641332	0.56	G/A	0.30841	US-NAM
WSEL	S3_165705047	3	165705047	0.51	A/C	0.2624	US-NAM
WSEL	S4_180445941	4	180445941	0.06	G/C	0.27507	US-NAM
WSEL	S4_201462936	4	201462936	0.05	T/C	0.02408	US-NAM
WSEL	S5_4498789	5	4498789	0.45	T/C	0.05407	US-NAM
WSEL	S5_27861373	5	27861373	0.07	A/G	0.02946	US-NAM
WSEL	S5_140167363	5	140167363	0.13	G/A	0.10466	US-NAM
WSEL	S5_208637679	5	208637679	0.95	A/C	0.39125	US-NAM
WSEL	S6_97321069	6	97321069	0.36	G/C	0.18657	US-NAM
WSEL	S6_97321070	6	97321070	0.61	T/C	0.19055	US-NAM
WSEL	S6_138977558	6	138977558	0.1	A/T	0.27016	US-NAM
WSEL	S6_139588426	6	139588426	0.74	T/A	0.16251	US-NAM
WSEL	S6_147211485	6	147211485	0.09	T/C	0.14332	US-NAM
WSEL	S6_150839908	6	150839908	0.41	C/G	0.17111	US-NAM
WSEL	S6_151563789	6	151563789	0.06	C/T	0.09049	US-NAM
WSEL	S7_7574271	7	7574271	0.07	G/A	0.12241	US-NAM
WSEL	S7_8703511	7	8703511	0.07	G/C	0.21604	US-NAM
WSEL	S7_152001464	7	152001464	0.27	C/A	0.04233	US-NAM
WSEL	S9_113603620	9	113603620	0.07	A/G	0.21728	US-NAM
WSEL	S9_124917492	9	124917492	0.15	C/T	0.23323	US-NAM
WSEL	S9_147377954	9	147377954	0.08	G/A	0.16007	US-NAM
WSEL	S9_154578186	9	154578186	0.06	G/T	0.04872	US-NAM
WSEL	S9_156254867	9	156254867	0.05	T/G	0.02607	US-NAM
WSEL	S10_7112286	10	7112286	0.07	T/G	0.02506	US-NAM
WSEL	S10_60402962	10	60402962	0.05	T/C	0.39622	US-NAM
WSEL	S10_73622457	10	73622457	0.05	A/G	0.19399	US-NAM
WSEL	S10_144317072	10	144317072	0.29	G/A	0.12303	US-NAM
WSEL	S10_145018449	10	145018449	0.24	G/T	0.10541	US-NAM
WSEL	S10_145095725	10	145095725	0.06	A/C	0.44537	US-NAM
WSEL	S10_145198266	10	145198266	0.1	C/A	0.03372	US-NAM
WSGYPP	S2_125391621	2	125391621	0.0574713	T/C	0.12985	US-NAM
WSGYPP	S2_125391652	2	125391652	0.114943	C/T	0.12985	US-NAM
WSGYPP	S2_230943993	2	230943993	0.137931	G/A	0.05694	US-NAM
WSGYPP	S3_217359612	3	217359612	0.16092	C/G	0.24584	US-NAM
WSGYPP	S3_217878830	3	217878830	0.0574713	T/A	0.02835	US-NAM
WSGYPP	S3_222426273	3	222426273	0.252874	C/T	0.07798	US-NAM
WSGYPP	S4_167074850	4	167074850	0.0574713	G/T	0.07085	US-NAM
WSGYPP	S5_35744925	5	35744925	0.0804598	G/T	0.26074	US-NAM
WSGYPP	S8_150312648	8	150312648	0.218391	G/T	0.05565	US-NAM
WSGYPP	S9_123409228	9	123409228	0.0804598	T/C	0.14483	US-NAM
WSGYPP	S9_123637788	9	123637788	0.103448	T/C	0.10777	US-NAM
WSGYPP	S10_123187562	10	123187562	0.114943	T/C	0.03476	US-NAM
WSKNPR	S1_45776685	1	45776685	0.0879121	T/G	0.39709	US-NAM
WSKNPR	S1_51891754	1	51891754	0.0549451	G/A	0.03257	US-NAM
WSKNPR	S1_52922402	1	52922402	0.0989011	A/C	0.15536	US-NAM
WSKNPR	S1_84567151	1	84567151	0.186813	T/A	0.28143	US-NAM
WSKNPR	S3_217878830	3	217878830	0.351648	T/A	0.02835	US-NAM
WSKNPR	S3_222426273	3	222426273	0.285714	C/T	0.07798	US-NAM
WSKNPR	S5_15326217	5	15326217	0.0549451	T/C	0.02755	US-NAM
WSKNPR	S5_39137266	5	39137266	0.0549451	A/G	0.0305	US-NAM
WSKNPR	S6_147805595	6	147805595	0.461538	T/A	0.368	US-NAM
WSKNPR	S7_136180482	7	136180482	0.0549451	C/T	0.08753	US-NAM
WSKNPR	S7_172659136	7	172659136	0.142857	A/G	0.09726	US-NAM
WSKNPR	S9_44480817	9	44480817	0.175824	G/A	0.04305	US-NAM
WSKNPR	S9_59648631	9	59648631	0.0659341	G/A	0.01318	US-NAM
WSKNPR	S9_144527971	9	144527971	0.0659341	G/C	0.09398	US-NAM
WSKNPR	S10_147010517	10	147010517	0.0769231	C/G	0.06573	US-NAM
WSKWEI	S1_4606329	1	4606329	0.28	A/T	0.24021	US-NAM
WSKWEI	S1_16950574	1	16950574	0.05	G/A	0.23922	US-NAM
WSKWEI	S1_19680669	1	19680669	0.1	C/A	0.15944	US-NAM
WSKWEI	S1_21703406	1	21703406	0.19	T/A	0.46115	US-NAM
WSKWEI	S1_21710836	1	21710836	0.05	A/C	0.35352	US-NAM
WSKWEI	S1_23116930	1	23116930	0.15	C/T	0.35247	US-NAM
WSKWEI	S1_24742912	1	24742912	0.06	T/G	0.08045	US-NAM
WSKWEI	S1_47704955	1	47704955	0.05	G/A	0.21902	US-NAM
WSKWEI	S1_216761514	1	216761514	0.1	A/G	0.28627	US-NAM
WSKWEI	S1_219232705	1	219232705	0.19	C/T	0.23971	US-NAM
WSKWEI	S1_219379659	1	219379659	0.25	C/A	0.25178	US-NAM
WSKWEI	S1_225033269	1	225033269	0.05	C/T	0.41681	US-NAM
WSKWEI	S1_239298303	1	239298303	0.05	T/C	0.09247	US-NAM
WSKWEI	S1_253308015	1	253308015	0.08	G/C	0.12211	US-NAM
WSKWEI	S1_258878804	1	258878804	0.36	T/C	0.06078	US-NAM
WSKWEI	S1_270982937	1	270982937	0.08	C/A	0.11474	US-NAM
WSKWEI	S2_44699086	2	44699086	0.14	A/T	0.14624	US-NAM
WSKWEI	S2_50644530	2	50644530	0.07	T/G	0.24067	US-NAM
WSKWEI	S3_14409997	3	14409997	0.05	T/C	0.16286	US-NAM
WSKWEI	S3_22156129	3	22156129	0.06	A/G	0.12158	US-NAM
WSKWEI	S3_34186881	3	34186881	0.19	C/A	0.11982	US-NAM
WSKWEI	S3_123784156	3	123784156	0.06	G/A	0.03659	US-NAM
WSKWEI	S3_136337716	3	136337716	0.05	C/T	0.1081	US-NAM
WSKWEI	S3_138642685	3	138642685	0.08	T/C	0.05089	US-NAM
WSKWEI	S3_174826309	3	174826309	0.18	T/A	0.06875	US-NAM
WSKWEI	S3_184673948	3	184673948	0.06	C/T	0.04276	US-NAM
WSKWEI	S4_36026805	4	36026805	0.08	C/G	0.1932	US-NAM
WSKWEI	S4_36026945	4	36026945	0.55	C/G	0.19163	US-NAM
WSKWEI	S4_189383065	4	189383065	0.07	C/T	0.03231	US-NAM
WSKWEI	S4_193347464	4	193347464	0.25	A/G	0.22251	US-NAM
WSKWEI	S4_198124733	4	198124733	0.12	T/C	0.39399	US-NAM
WSKWEI	S4_198916000	4	198916000	0.12	G/C	0.34763	US-NAM
WSKWEI	S4_204344848	4	204344848	0.22	C/T	0.34041	US-NAM
WSKWEI	S4_204344929	4	204344929	0.15	G/A	0.30076	US-NAM
WSKWEI	S4_226791149	4	226791149	0.12	C/G	0.11855	US-NAM
WSKWEI	S4_235454929	4	235454929	0.08	G/T	0.06653	US-NAM
WSKWEI	S5_22635751	5	22635751	0.13	T/C	0.13067	US-NAM
WSKWEI	S5_32035759	5	32035759	0.06	C/T	0.12365	US-NAM
WSKWEI	S5_85252592	5	85252592	0.05	C/G	0.29219	US-NAM
WSKWEI	S5_85252655	5	85252655	0.5	G/C	0.28727	US-NAM
WSKWEI	S5_205367932	5	205367932	0.08	G/A	0.12367	US-NAM
WSKWEI	S6_58454978	6	58454978	0.5	T/A	0.13703	US-NAM
WSKWEI	S6_58455081	6	58455081	0.18	T/G	0.13777	US-NAM
WSKWEI	S6_59891288	6	59891288	0.18	T/A	0.11277	US-NAM
WSKWEI	S7_5110092	7	5110092	0.07	G/A	0.07529	US-NAM
WSKWEI	S7_5897022	7	5897022	0.1	T/G	0.07941	US-NAM
WSKWEI	S7_149912851	7	149912851	0.29	C/G	0.22709	US-NAM
WSKWEI	S7_157758647	7	157758647	0.33	C/T	0.38171	US-NAM
WSKWEI	S7_158103815	7	158103815	0.3	C/G	0.16358	US-NAM
WSKWEI	S7_158263755	7	158263755	0.1	C/G	0.44886	US-NAM
WSKWEI	S7_158754204	7	158754204	0.1	G/T	0.36501	US-NAM
WSKWEI	S7_159891285	7	159891285	0.1	A/G	0.28059	US-NAM
WSKWEI	S7_160092437	7	160092437	0.05	C/G	0.0464	US-NAM
WSKWEI	S8_2288914	8	2288914	0.05	T/C	0.18363	US-NAM
WSKWEI	S8_3885179	8	3885179	0.05	G/T	0.13302	US-NAM
WSKWEI	S8_11919277	8	11919277	0.06	T/C	0.03837	US-NAM
WSKWEI	S8_83683613	8	83683613	0.35	G/A	0.03939	US-NAM
WSKWEI	S8_155895223	8	155895223	0.14	C/A	0.08381	US-NAM
WSKWEI	S8_169894678	8	169894678	0.07	T/C	0.22054	US-NAM
WSKWEI	S9_5448099	9	5448099	0.15	G/C	0.13942	US-NAM
WSKWEI	S9_13452002	9	13452002	0.14	G/C	0.22589	US-NAM
WSKWEI	S9_23536572	9	23536572	0.27	C/A	0.21874	US-NAM
WSKWEI	S9_131521090	9	1.31521e+08	0.61	C/T	0.11488	US-NAM
WSKWEI	S9_131521108	9	131521108	0.08	C/A	0.11454	US-NAM
WSKWEI	S9_139527411	9	139527411	0.24	C/A	0.10442	US-NAM
WSKWEI	S10_115123855	10	115123855	0.13	C/G	0.19146	US-NAM
WSKWEI	S10_136012183	10	136012183	0.06	A/G	0.13117	US-NAM
WSKWEI	S10_142406944	10	142406944	0.1	C/T	0.0982	US-NAM
WSPH	S1_27173283	1	27173283	0.06	C/A	0.09191	US-NAM
WSPH	S1_43687268	1	43687268	0.1	G/C	0.06668	US-NAM
WSPH	S1_50957230	1	50957230	0.51	T/A	0.04393	US-NAM
WSPH	S1_68115104	1	68115104	0.05	A/G	0.05065	US-NAM
WSPH	S1_75390453	1	75390453	0.1	G/T	0.14015	US-NAM
WSPH	S1_79702368	1	79702368	0.05	T/C	0.08314	US-NAM
WSPH	S1_177411555	1	177411555	0.09	T/G	0.04118	US-NAM
WSPH	S1_194934604	1	194934604	0.15	A/G	0.03174	US-NAM
WSPH	S1_195187861	1	195187861	0.43	T/C	0.06008	US-NAM
WSPH	S1_207048233	1	207048233	0.18	C/A	0.03233	US-NAM
WSPH	S1_208825669	1	208825669	0.06	C/A	0.0486	US-NAM
WSPH	S1_216684777	1	216684777	0.05	T/C	0.0582	US-NAM
WSPH	S1_217021887	1	217021887	0.06	C/T	0.04711	US-NAM
WSPH	S1_217210041	1	217210041	0.15	G/A	0.04608	US-NAM
WSPH	S1_225869107	1	225869107	0.06	A/G	0.31103	US-NAM
WSPH	S1_226127215	1	226127215	0.06	G/A	0.2019	US-NAM
WSPH	S1_226172849	1	226172849	0.21	G/A	0.30003	US-NAM
WSPH	S1_226172917	1	226172917	0.06	T/A	0.30229	US-NAM
WSPH	S1_232510405	1	232510405	0.1	G/A	0.38953	US-NAM
WSPH	S1_236232402	1	236232402	0.32	G/C	0.28898	US-NAM
WSPH	S1_240483950	1	240483950	0.06	C/G	0.07442	US-NAM
WSPH	S1_240589411	1	240589411	0.05	T/A	0.10604	US-NAM
WSPH	S1_251731451	1	251731451	0.07	A/G	0.39803	US-NAM
WSPH	S1_252453251	1	252453251	0.13	C/A	0.12464	US-NAM
WSPH	S1_252453252	1	252453252	0.05	C/G	0.12464	US-NAM
WSPH	S1_275974364	1	275974364	0.3	A/G	0.03082	US-NAM
WSPH	S1_278359235	1	278359235	0.07	G/A	0.40309	US-NAM
WSPH	S1_280379056	1	280379056	0.09	G/A	0.2493	US-NAM
WSPH	S1_283191795	1	283191795	0.13	C/T	0.0213	US-NAM
WSPH	S1_293797425	1	293797425	0.11	T/G	0.02256	US-NAM
WSPH	S1_301164139	1	301164139	0.18	G/A	0.02567	US-NAM
WSPH	S2_10777410	2	10777410	0.08	C/T	0.09244	US-NAM
WSPH	S2_22241601	2	22241601	0.18	G/A	0.11601	US-NAM
WSPH	S2_189843607	2	189843607	0.09	C/T	0.07898	US-NAM
WSPH	S2_189843728	2	189843728	0.05	G/C	0.08427	US-NAM
WSPH	S2_189846505	2	189846505	0.14	T/A	0.24616	US-NAM
WSPH	S2_193576117	2	193576117	0.08	G/A	0.09626	US-NAM
WSPH	S2_220002509	2	220002509	0.1	G/T	0.06184	US-NAM
WSPH	S2_232000534	2	232000534	0.07	C/T	0.01988	US-NAM
WSPH	S3_5993914	3	5993914	0.56	G/T	0.23027	US-NAM
WSPH	S3_6649669	3	6649669	0.08	T/G	0.30579	US-NAM
WSPH	S3_56015458	3	56015458	0.05	A/G	0.22989	US-NAM
WSPH	S3_148300043	3	148300043	0.05	C/T	0.16905	US-NAM
WSPH	S3_167009845	3	167009845	0.27	T/C	0.0308	US-NAM
WSPH	S3_168235060	3	168235060	0.05	C/A	0.0301	US-NAM
WSPH	S3_169732463	3	169732463	0.06	G/C	0.31591	US-NAM
WSPH	S3_184932224	3	184932224	0.06	A/G	0.27075	US-NAM
WSPH	S3_186228731	3	186228731	0.05	T/C	0.39409	US-NAM
WSPH	S3_186395551	3	186395551	0.06	T/C	0.41316	US-NAM
WSPH	S3_186914212	3	186914212	0.17	G/T	0.02428	US-NAM
WSPH	S3_187898809	3	187898809	0.06	A/G	0.29792	US-NAM
WSPH	S3_187925228	3	187925228	0.05	C/T	0.30212	US-NAM
WSPH	S3_187927292	3	187927292	0.08	T/C	0.13816	US-NAM
WSPH	S3_187932245	3	187932245	0.06	T/C	0.30075	US-NAM
WSPH	S3_188023157	3	188023157	0.06	T/C	0.29313	US-NAM
WSPH	S3_188023166	3	188023166	0.06	G/T	0.29313	US-NAM
WSPH	S3_188023178	3	188023178	0.06	C/T	0.2926	US-NAM
WSPH	S3_188530032	3	188530032	0.25	A/G	0.41709	US-NAM
WSPH	S3_188531166	3	188531166	0.19	A/T	0.41118	US-NAM
WSPH	S3_188535953	3	188535953	0.08	T/C	0.37981	US-NAM
WSPH	S3_188535989	3	188535989	0.05	G/A	0.38095	US-NAM
WSPH	S3_188538097	3	188538097	0.06	T/G	0.26767	US-NAM
WSPH	S3_188538111	3	188538111	0.05	C/T	0.26767	US-NAM
WSPH	S3_188539092	3	188539092	0.05	G/C	0.3321	US-NAM
WSPH	S3_188539296	3	188539296	0.14	C/T	0.40934	US-NAM
WSPH	S3_188539434	3	188539434	0.08	C/G	0.32831	US-NAM
WSPH	S3_188926404	3	188926404	0.06	C/G	0.43144	US-NAM
WSPH	S3_189457674	3	189457674	0.09	G/T	0.22415	US-NAM
WSPH	S3_191766373	3	191766373	0.06	A/G	0.42917	US-NAM
WSPH	S3_191781177	3	191781177	0.05	T/G	0.40591	US-NAM
WSPH	S3_192019981	3	192019981	0.05	T/A	0.42832	US-NAM
WSPH	S3_193297456	3	193297456	0.05	A/T	0.32984	US-NAM
WSPH	S3_194059784	3	194059784	0.06	T/C	0.41966	US-NAM
WSPH	S3_194425402	3	194425402	0.05	A/G	0.31157	US-NAM
WSPH	S3_194820628	3	194820628	0.07	T/G	0.40232	US-NAM
WSPH	S3_194890563	3	194890563	0.06	A/G	0.38443	US-NAM
WSPH	S3_194890598	3	194890598	0.07	G/T	0.38477	US-NAM
WSPH	S3_194890620	3	194890620	0.09	G/A	0.30956	US-NAM
WSPH	S3_194927128	3	194927128	0.07	G/C	0.4233	US-NAM
WSPH	S3_194927132	3	194927132	0.07	G/C	0.4233	US-NAM
WSPH	S3_194927139	3	194927139	0.07	G/T	0.4233	US-NAM
WSPH	S3_194927141	3	194927141	0.07	T/C	0.4233	US-NAM
WSPH	S3_194927143	3	194927143	0.07	G/T	0.4233	US-NAM
WSPH	S3_194927148	3	194927148	0.06	G/T	0.42727	US-NAM
WSPH	S3_194927243	3	194927243	0.05	C/T	0.41837	US-NAM
WSPH	S3_194927584	3	194927584	0.08	T/C	0.41514	US-NAM
WSPH	S3_195751894	3	195751894	0.08	C/G	0.35502	US-NAM
WSPH	S3_195751895	3	195751895	0.08	T/A	0.35502	US-NAM
WSPH	S3_195751896	3	195751896	0.11	C/A	0.35539	US-NAM
WSPH	S3_195751897	3	195751897	0.08	C/A	0.35483	US-NAM
WSPH	S3_195751898	3	195751898	0.08	C/T	0.35502	US-NAM
WSPH	S3_197507777	3	197507777	0.07	C/A	0.26904	US-NAM
WSPH	S3_199622415	3	199622415	0.05	C/T	0.02156	US-NAM
WSPH	S3_209904757	3	209904757	0.05	T/G	0.05518	US-NAM
WSPH	S4_26425213	4	26425213	0.11	G/A	0.1139	US-NAM
WSPH	S4_28115827	4	28115827	0.06	A/C	0.49685	US-NAM
WSPH	S4_31578235	4	31578235	0.05	C/T	0.47097	US-NAM
WSPH	S4_35210770	4	35210770	0.06	C/T	0.03297	US-NAM
WSPH	S4_36217059	4	36217059	0.36	G/C	0.33514	US-NAM
WSPH	S4_36305980	4	36305980	0.07	A/G	0.41694	US-NAM
WSPH	S4_55135825	4	55135825	0.06	G/C	0.02565	US-NAM
WSPH	S4_60023652	4	60023652	0.05	G/T	0.47981	US-NAM
WSPH	S4_72055506	4	72055506	0.08	T/A	0.02515	US-NAM
WSPH	S4_124234011	4	124234011	0.06	T/G	0.19033	US-NAM
WSPH	S4_124636002	4	124636002	0.06	C/G	0.04956	US-NAM
WSPH	S4_125492942	4	125492942	0.06	C/G	0.02666	US-NAM
WSPH	S4_133453175	4	1.33453e+08	0.07	G/T	0.12314	US-NAM
WSPH	S4_142385004	4	142385004	0.12	C/A	0.02991	US-NAM
WSPH	S4_143078418	4	143078418	0.05	C/G	0.34409	US-NAM
WSPH	S4_143809493	4	143809493	0.05	G/C	0.15058	US-NAM
WSPH	S4_151713651	4	151713651	0.05	G/T	0.1314	US-NAM
WSPH	S4_153630717	4	153630717	0.05	A/C	0.09891	US-NAM
WSPH	S4_187465986	4	187465986	0.06	C/T	0.02377	US-NAM
WSPH	S4_187603924	4	187603924	0.05	T/C	0.07305	US-NAM
WSPH	S4_199216630	4	199216630	0.47	A/C	0.10303	US-NAM
WSPH	S4_199217811	4	199217811	0.09	G/C	0.12399	US-NAM
WSPH	S4_199217817	4	199217817	0.13	C/T	0.12399	US-NAM
WSPH	S4_199278392	4	199278392	0.05	A/G	0.2102	US-NAM
WSPH	S4_199554692	4	199554692	0.05	C/T	0.11969	US-NAM
WSPH	S4_199554878	4	199554878	0.06	C/T	0.12598	US-NAM
WSPH	S4_199711773	4	199711773	0.06	A/C	0.43909	US-NAM
WSPH	S4_200964866	4	200964866	0.05	T/G	0.20573	US-NAM
WSPH	S4_224912125	4	224912125	0.23	C/T	0.04633	US-NAM
WSPH	S4_225570187	4	225570187	0.09	C/T	0.08622	US-NAM
WSPH	S4_233993433	4	233993433	0.08	C/T	0.11048	US-NAM
WSPH	S4_236883073	4	236883073	0.06	C/T	0.02294	US-NAM
WSPH	S5_1533210	5	1533210	0.08	G/T	0.13572	US-NAM
WSPH	S5_6280435	5	6280435	0.1	G/T	0.06222	US-NAM
WSPH	S5_49830305	5	49830305	0.16	C/T	0.20136	US-NAM
WSPH	S5_141130060	5	141130060	0.63	C/T	0.11422	US-NAM
WSPH	S5_171361572	5	171361572	0.05	A/G	0.16604	US-NAM
WSPH	S5_171949557	5	171949557	0.07	G/A	0.08371	US-NAM
WSPH	S5_173382250	5	173382250	0.07	G/A	0.23035	US-NAM
WSPH	S5_182774350	5	182774350	0.06	G/A	0.24629	US-NAM
WSPH	S5_194167523	5	194167523	0.25	G/C	0.26019	US-NAM
WSPH	S5_203626533	5	203626533	0.15	C/T	0.29183	US-NAM
WSPH	S5_204351428	5	204351428	0.11	C/T	0.38029	US-NAM
WSPH	S5_204522272	5	204522272	0.06	C/T	0.48004	US-NAM
WSPH	S5_204903120	5	204903120	0.12	C/G	0.08243	US-NAM
WSPH	S5_205386504	5	205386504	0.11	C/G	0.34558	US-NAM
WSPH	S6_38072626	6	38072626	0.05	T/C	0.10734	US-NAM
WSPH	S6_38072647	6	38072647	0.06	A/T	0.10734	US-NAM
WSPH	S6_38275174	6	38275174	0.39	C/A	0.02558	US-NAM
WSPH	S6_61315129	6	61315129	0.1	C/T	0.12011	US-NAM
WSPH	S6_75622934	6	75622934	0.15	C/G	0.02766	US-NAM
WSPH	S6_88935877	6	88935877	0.4	A/T	0.02649	US-NAM
WSPH	S6_91300375	6	91300375	0.05	C/G	0.02633	US-NAM
WSPH	S6_92978906	6	92978906	0.09	G/A	0.0266	US-NAM
WSPH	S6_94700462	6	94700462	0.2	T/A	0.08642	US-NAM
WSPH	S6_95321413	6	95321413	0.39	G/T	0.02251	US-NAM
WSPH	S6_95321417	6	95321417	0.46	G/A	0.02251	US-NAM
WSPH	S6_105833986	6	105833986	0.1	C/A	0.04345	US-NAM
WSPH	S7_2960668	7	2960668	0.1	C/G	0.02576	US-NAM
WSPH	S7_5110059	7	5110059	0.07	C/A	0.02311	US-NAM
WSPH	S7_135573138	7	135573138	0.64	C/T	0.3295	US-NAM
WSPH	S7_139366434	7	139366434	0.07	A/G	0.06894	US-NAM
WSPH	S7_146239649	7	146239649	0.05	G/A	0.05685	US-NAM
WSPH	S7_162806492	7	162806492	0.17	T/C	0.02291	US-NAM
WSPH	S7_167715228	7	167715228	0.05	G/C	0.02628	US-NAM
WSPH	S7_168085003	7	168085003	0.07	C/T	0.02657	US-NAM
WSPH	S7_170030955	7	170030955	0.07	A/G	0.06144	US-NAM
WSPH	S7_170621079	7	170621079	0.06	G/A	0.02735	US-NAM
WSPH	S7_171043028	7	171043028	0.08	A/C	0.02497	US-NAM
WSPH	S7_171058930	7	171058930	0.08	C/G	0.02461	US-NAM
WSPH	S7_172163083	7	172163083	0.08	A/G	0.027	US-NAM
WSPH	S7_172163084	7	172163084	0.09	C/T	0.02666	US-NAM
WSPH	S7_172163467	7	172163467	0.1	T/A	0.02786	US-NAM
WSPH	S7_172364443	7	172364443	0.12	A/G	0.02842	US-NAM
WSPH	S7_172583759	7	172583759	0.1	C/T	0.02561	US-NAM
WSPH	S7_172738507	7	172738507	0.15	C/G	0.02703	US-NAM
WSPH	S7_172743730	7	172743730	0.17	G/A	0.02649	US-NAM
WSPH	S7_173516166	7	173516166	0.05	G/T	0.02235	US-NAM
WSPH	S8_22644721	8	22644721	0.11	G/A	0.07136	US-NAM
WSPH	S8_23422922	8	23422922	0.05	A/T	0.34223	US-NAM
WSPH	S8_83837191	8	83837191	0.37	A/G	0.13071	US-NAM
WSPH	S8_94752214	8	94752214	0.2	A/T	0.17375	US-NAM
WSPH	S8_101176477	8	101176477	0.09	C/A	0.13936	US-NAM
WSPH	S8_101177485	8	101177485	0.06	C/T	0.32223	US-NAM
WSPH	S8_101431273	8	101431273	0.06	C/T	0.08304	US-NAM
WSPH	S8_164577255	8	164577255	0.09	C/T	0.05305	US-NAM
WSPH	S8_165860617	8	165860617	0.05	C/A	0.05349	US-NAM
WSPH	S8_172894091	8	172894091	0.17	C/G	0.08816	US-NAM
WSPH	S9_15975341	9	15975341	0.12	A/C	0.16247	US-NAM
WSPH	S9_20970036	9	20970036	0.06	C/T	0.07424	US-NAM
WSPH	S9_22054754	9	22054754	0.05	G/C	0.02194	US-NAM
WSPH	S9_37540269	9	37540269	0.09	T/C	0.30503	US-NAM
WSPH	S9_38906682	9	38906682	0.05	C/T	0.31344	US-NAM
WSPH	S9_86325291	9	86325291	0.05	T/C	0.26011	US-NAM
WSPH	S9_88211799	9	88211799	0.09	C/T	0.23724	US-NAM
WSPH	S9_90367773	9	90367773	0.05	C/T	0.07566	US-NAM
WSPH	S9_98679717	9	98679717	0.18	A/C	0.20838	US-NAM
WSPH	S9_103687960	9	103687960	0.08	C/A	0.27135	US-NAM
WSPH	S9_128851004	9	1.28851e+08	0.29	C/G	0.0528	US-NAM
WSPH	S9_130919344	9	130919344	0.13	G/A	0.06312	US-NAM
WSPH	S9_130919929	9	130919929	0.09	T/G	0.41823	US-NAM
WSPH	S9_140218437	9	140218437	0.14	T/C	0.0858	US-NAM
WSPH	S9_151279616	9	151279616	0.22	G/C	0.02393	US-NAM
WSPH	S9_152556820	9	152556820	0.08	G/A	0.03806	US-NAM
WSPH	S9_153169593	9	153169593	0.06	C/G	0.08341	US-NAM
WSPH	S9_155570230	9	155570230	0.24	C/T	0.10605	US-NAM
WSPH	S10_7623026	10	7623026	0.05	C/T	0.23958	US-NAM
WSPH	S10_8931792	10	8931792	0.09	T/C	0.25894	US-NAM
WSPH	S10_10475728	10	10475728	0.05	G/A	0.13875	US-NAM
WSPH	S10_12220172	10	12220172	0.21	G/A	0.12547	US-NAM
WSPH	S10_12702431	10	12702431	0.08	C/G	0.16602	US-NAM
WSPH	S10_13788552	10	13788552	0.05	A/G	0.02921	US-NAM
WSPH	S10_14676490	10	14676490	0.14	G/C	0.25614	US-NAM
WSPH	S10_14726550	10	14726550	0.05	T/C	0.0924	US-NAM
WSPH	S10_14908677	10	14908677	0.06	A/C	0.02844	US-NAM
WSPH	S10_14908711	10	14908711	0.05	G/T	0.02833	US-NAM
WSPH	S10_19517138	10	19517138	0.05	C/A	0.04888	US-NAM
WSPH	S10_20709279	10	20709279	0.05	G/T	0.04961	US-NAM
WSPH	S10_27544574	10	27544574	0.06	T/C	0.02439	US-NAM
WSPH	S10_27544594	10	27544594	0.06	G/T	0.0249	US-NAM
WSPH	S10_27544625	10	27544625	0.07	T/G	0.0249	US-NAM
WSPH	S10_27646063	10	27646063	0.07	C/T	0.02512	US-NAM
WSPH	S10_27646078	10	27646078	0.06	C/T	0.02495	US-NAM
WSPH	S10_27651139	10	27651139	0.06	G/C	0.02379	US-NAM
WSPH	S10_30853849	10	30853849	0.06	G/A	0.02339	US-NAM
WSPH	S10_31492274	10	31492274	0.07	T/A	0.02434	US-NAM
WSPH	S10_31492275	10	31492275	0.07	G/T	0.02434	US-NAM
WSPH	S10_34930556	10	34930556	0.06	G/A	0.02546	US-NAM
WSPH	S10_34930919	10	34930919	0.06	C/A	0.02367	US-NAM
WSPH	S10_34931089	10	34931089	0.06	A/G	0.02641	US-NAM
WSPH	S10_34931119	10	34931119	0.06	A/G	0.02491	US-NAM
WSPH	S10_34931138	10	34931138	0.06	G/T	0.0247	US-NAM
WSPH	S10_38672994	10	38672994	0.07	C/T	0.02546	US-NAM
WSPH	S10_41480846	10	41480846	0.05	T/C	0.02324	US-NAM
WSPH	S10_42176588	10	42176588	0.06	G/T	0.02388	US-NAM
WSPH	S10_45959373	10	45959373	0.05	G/A	0.02404	US-NAM
WSPH	S10_54414796	10	54414796	0.06	A/T	0.02429	US-NAM
WSPH	S10_65099531	10	65099531	0.91	G/C	0.11401	US-NAM
WSPH	S10_82714814	10	82714814	0.06	G/A	0.02335	US-NAM
WSPH	S10_82714863	10	82714863	0.05	A/G	0.02301	US-NAM
WSPH	S10_90242975	10	90242975	0.05	A/T	0.27154	US-NAM
WSPH	S10_90245438	10	90245438	0.05	C/T	0.25298	US-NAM
WSPH	S10_91590662	10	91590662	0.05	T/A	0.04633	US-NAM
WSPH	S10_91669648	10	91669648	0.05	C/G	0.04686	US-NAM
WSPH	S10_99740180	10	99740180	0.06	C/T	0.0238	US-NAM
WSPH	S10_124181904	10	124181904	0.09	C/T	0.15245	US-NAM
WSPH	S10_125218993	10	125218993	0.05	A/G	0.08194	US-NAM
WSPH	S10_126463559	10	126463559	0.06	G/A	0.24617	US-NAM
WSPH	S10_126585295	10	126585295	0.06	C/T	0.02529	US-NAM
WSPH	S10_126588167	10	126588167	0.05	T/C	0.42646	US-NAM
WSPH	S10_126682876	10	126682876	0.05	G/T	0.03233	US-NAM
WSPH	S10_127370468	10	127370468	0.07	C/G	0.28799	US-NAM
WSPH	S10_127422067	10	127422067	0.06	C/T	0.02864	US-NAM
WSPH	S10_127441598	10	127441598	0.1	A/C	0.05558	US-NAM
WSPH	S10_127611281	10	127611281	0.05	C/A	0.028	US-NAM
WSPH	S10_127810568	10	127810568	0.07	G/C	0.02906	US-NAM
WSPH	S10_129263775	10	1.29264e+08	0.05	C/T	0.02763	US-NAM
WSPH	S10_131043132	10	1.31043e+08	0.07	G/T	0.31849	US-NAM
WSPH	S10_134203866	10	134203866	0.05	G/T	0.03006	US-NAM
WSPH	S10_135679287	10	135679287	0.05	C/G	0.02936	US-NAM
WSPH	S10_136706244	10	136706244	0.06	C/T	0.03048	US-NAM
WSPH	S10_137205620	10	137205620	0.12	C/G	0.0299	US-NAM
WSPH	S10_137206057	10	137206057	0.08	C/T	0.03037	US-NAM
WSPH	S10_137206160	10	137206160	0.06	C/T	0.03165	US-NAM
WSPH	S10_138072983	10	138072983	0.07	A/G	0.05622	US-NAM
WSPH	S10_138075444	10	138075444	0.11	A/G	0.02801	US-NAM
WSPH	S10_139123760	10	139123760	0.07	A/T	0.02674	US-NAM
WSPH	S10_140268602	10	140268602	0.06	G/C	0.02923	US-NAM
WSPH	S10_142095126	10	142095126	0.06	A/G	0.02845	US-NAM
WSPH	S10_142335387	10	142335387	0.09	A/G	0.02832	US-NAM
WSPH	S10_142369893	10	142369893	0.05	T/A	0.02681	US-NAM
WSSEW	S1_274944028	1	274944028	0.112245	G/C	0.06188	US-NAM
WSSEW	S2_197143957	2	197143957	0.102041	C/A	0.14178	US-NAM
WSSEW	S2_230943993	2	230943993	0.0816327	G/A	0.05694	US-NAM
WSSEW	S3_217359612	3	217359612	0.918367	C/G	0.24584	US-NAM
WSSEW	S4_173997133	4	173997133	0.0510204	C/T	0.20522	US-NAM
WSSEW	S5_200435041	5	200435041	0.0612245	T/C	0.06921	US-NAM
WSSEW	S6_136411527	6	136411527	0.0612245	C/T	0.07461	US-NAM
WSSEW	S6_142320789	6	142320789	0.0918367	T/C	0.10769	US-NAM
WSSEW	S6_142407194	6	142407194	0.112245	G/A	0.23579	US-NAM
WSSEW	S6_142452637	6	142452637	0.142857	C/T	0.23585	US-NAM
WSSEW	S6_142452710	6	142452710	0.0816327	T/C	0.23915	US-NAM
WSSEW	S6_142452715	6	142452715	0.0816327	G/T	0.23941	US-NAM
WSSEW	S6_142760965	6	142760965	0.0918367	C/G	0.34119	US-NAM
WSSEW	S6_143959143	6	143959143	0.244898	G/T	0.25284	US-NAM
WSSEW	S6_147694537	6	147694537	0.0510204	T/C	0.12086	US-NAM
WSSEW	S6_147805622	6	147805622	0.214286	C/T	0.4254	US-NAM
WSSEW	S7_2888472	7	2888472	0.132653	G/A	0.07046	US-NAM
WSSEW	S7_4259848	7	4259848	0.244898	G/A	0.19676	US-NAM
WSSEW	S7_93225790	7	93225790	0.0714286	C/T	0.08625	US-NAM
WSSEW	S7_172496232	7	172496232	0.346939	G/A	0.14562	US-NAM
WSSEW	S7_172580923	7	172580923	0.112245	A/C	0.10577	US-NAM
WSSEW	S7_173181719	7	173181719	0.132653	G/T	0.33203	US-NAM
WSSEW	S7_173888805	7	173888805	0.0918367	A/G	0.13311	US-NAM
WSSEW	S7_173888819	7	173888819	0.0816327	A/G	0.13275	US-NAM
WSSEW	S7_174287219	7	174287219	0.0918367	A/G	0.38682	US-NAM
WSSEW	S8_93252026	8	93252026	0.112245	C/T	0.1657	US-NAM
WSSEW	S8_116262317	8	116262317	0.0510204	C/T	0.05618	US-NAM
WSSEW	S9_84242176	9	84242176	0.0510204	C/G	0.40847	US-NAM
WSSEW	S9_84245817	9	84245817	0.112245	T/G	0.38792	US-NAM
