# Supplementary material for: Numerous genetic loci identified for drought tolerance in the maize nested association mapping populations
Source: BMC Genomics. 2016 Nov 8;17:894. doi: 10.1186/s12864-016-3170-8 (PMC5101730; doi:10.1186/s12864-016-3170-8)
Supplement: Additional file 10: — All of the robust SNPs associated with the seven drought-related traits and the closest candidate genes in the two NAM populations. (XLSX 40 kb) [file 12864_2016_3170_MOESM10_ESM.xlsx]

## Sheet: Sheet1
SNP	Chr	Position (bp)	BPP	Affecting trait	QTL	Population	Gene ID	Proximity of SNP to gene
S1_7057525	1	7057525	0.38	WSGYPP	-	CN-NAM	GRMZM2G409997	4899
S1_7084868	1	7084868	0.62	WSEL	+	CN-NAM	GRMZM2G409976	inside gene
S1_7397600	1	7397600	0.27	WWKNPR	-	CN-NAM	GRMZM2G099598	inside gene
S1_7401554	1	7401554	0.35	WSEW	-	CN-NAM	GRMZM2G099598	inside gene
S1_16178911	1	16178911	0.5	WWEL	-	CN-NAM	GRMZM2G012102	114
S1_18199120	1	18199120	0.37	WWPH	-	CN-NAM	AC177850.2_FG005	592
S1_19979647	1	19979647	0.46	WSPH	+	CN-NAM	AC166636.1_FG008	1011
S1_26948708	1	26948708	0.3	WSEL	-	CN-NAM	GRMZM2G178894	35224
S1_27627382	1	27627382	0.27	WWPH	+	CN-NAM	GRMZM2G111324	inside gene
S1_35465166	1	35465166	0.39	WWHKW	+	CN-NAM	GRMZM2G164562	inside gene
S1_38131791	1	38131791	0.29	WWHKW	-	CN-NAM	GRMZM2G161337	1087
S1_39601605	1	39601605	0.96	WSHKW	-	CN-NAM	GRMZM2G320960	inside gene
S1_41851490	1	41851490	0.26	WSHKW	+	CN-NAM	GRMZM2G077797	inside gene
S1_48546767	1	48546767	0.29	WWHKW	-	CN-NAM	GRMZM2G010000	6249
S1_48777609	1	48777609	0.98	WWPH	-	CN-NAM	AC219108.3_FG001	1264
S1_81573330	1	81573330	0.39	WWEW	-	CN-NAM	GRMZM2G480439	inside gene
S1_91248356	1	91248356	0.28	WWEW	-	CN-NAM	GRMZM2G021621	inside gene
S1_120093290	1	120093290	0.33	WSPH	-	CN-NAM	GRMZM5G845677	707
S1_154107233	1	154107233	0.53	WWKNPR	-	CN-NAM	GRMZM2G056039	25433
S1_154952638	1	154952638	0.31	WSEL	-	CN-NAM	GRMZM2G403620	97
S1_154952638	1	154952638	0.59	WSKNPR	-	CN-NAM	GRMZM2G403620	97
S1_158483765	1	158483765	0.4	WSEL	-	CN-NAM	GRMZM2G480451	inside gene
S1_164776325	1	164776325	0.89	WWEL	-	CN-NAM	GRMZM2G131907	134188
S1_179572772	1	179572772	0.61	WSGYPP	-	CN-NAM	AC194452.3_FG001	567
S1_182904436	1	182904436	0.41	WWPH	+	CN-NAM	GRMZM2G107162	inside gene
S1_187646952	1	187646952	0.44	WWPH	+	CN-NAM	GRMZM2G132607	12
S1_223317166	1	223317166	0.26	WWKNPR	-	CN-NAM	GRMZM2G345776	8
S1_226935608	1	226935608	0.36	WWEW	-	CN-NAM	GRMZM2G009735	8865
S1_234015368	1	234015368	0.31	WWEL	-	CN-NAM	GRMZM5G827440	2055
S1_239299224	1	239299224	0.49	WSGYPP	-	CN-NAM	GRMZM2G164715	348
S1_244977934	1	244977934	0.68	WSPH	+	CN-NAM	GRMZM2G083156	inside gene
S1_246414790	1	246414790	0.54	WSEL	-	CN-NAM	GRMZM2G011078	4515
S1_246469847	1	246469847	0.69	WWPH	+	CN-NAM	GRMZM2G011559	824
S1_246540468	1	246540468	0.44	WSPH	+	CN-NAM	GRMZM2G012071	inside gene
S1_250296837	1	250296837	0.47	WSKNPR	+	CN-NAM	GRMZM2G324276	651
S1_257939641	1	257939641	0.41	WWGYPP	-	CN-NAM	GRMZM2G107136	inside gene
S1_260338391	1	260338391	0.52	WWPH	-	CN-NAM	GRMZM2G353497	501
S1_264530036	1	264530036	0.38	WWEL	-	CN-NAM	GRMZM2G037152	inside gene
S1_271312708	1	271312708	0.64	WWHKW	-	CN-NAM	GRMZM2G401331	175
S1_276991516	1	276991516	0.54	WWKNPR	+	CN-NAM	GRMZM2G058032	720
S1_286182480	1	286182480	0.27	WSPH	+	CN-NAM	GRMZM2G174210	inside gene
S1_286363056	1	286363056	0.25	WSPH	+	CN-NAM	GRMZM2G019799	inside gene
S1_286524831	1	286524831	0.38	WWPH	+	CN-NAM	GRMZM2G141460	4264
S1_287727328	1	287727328	0.57	WSPH	-	CN-NAM	GRMZM2G133023	4891
S1_294101836	1	294101836	0.52	WWEW	-	CN-NAM	GRMZM2G473906	inside gene
S2_1956527	2	1956527	0.49	WWEL	+	CN-NAM	GRMZM2G068202	992
S2_4696399	2	4696399	0.31	WWHKW	+	CN-NAM	GRMZM2G386525	inside gene
S2_10624855	2	10624855	0.26	WWEL	-	CN-NAM	GRMZM2G098239	inside gene
S2_11205504	2	11205504	0.41	WWKNPR	-	CN-NAM	GRMZM2G102069	25
S2_16928218	2	16928218	0.64	WSKNPR	+	CN-NAM	GRMZM2G039455	10756
S2_43196910	2	43196910	0.32	WSKNPR	-	CN-NAM	GRMZM2G071768	inside gene
S2_53793915	2	53793915	0.68	WWPH	+	CN-NAM	GRMZM2G401062	inside gene
S2_127824117	2	127824117	0.29	WWPH	+	CN-NAM	GRMZM2G301355	inside gene
S2_127824377	2	127824377	0.5	WSPH	-	CN-NAM	GRMZM2G301355	inside gene
S2_179654596	2	179654596	0.84	WWPH	-	CN-NAM	GRMZM2G105772	87833
S2_184224412	2	184224412	0.43	WSASI	-	CN-NAM	GRMZM2G125482	33663
S2_184995457	2	184995457	0.39	WWASI	+	CN-NAM	GRMZM2G088242	21505
S2_217406185	2	217406185	0.28	WSEW	-	CN-NAM	GRMZM2G318296	inside gene
S2_217406185	2	217406185	0.61	WSKNPR	-	CN-NAM	GRMZM2G318296	inside gene
S2_220728852	2	220728852	0.56	WWEL	-	CN-NAM	GRMZM2G349839	inside gene
S2_224907531	2	224907531	0.66	WSEL	-	CN-NAM	GRMZM2G408768	inside gene
S2_231338857	2	231338857	0.47	WSGYPP	-	CN-NAM	GRMZM2G703417	inside gene
S3_2514347	3	2514347	0.26	WSKNPR	-	CN-NAM	GRMZM2G046355	inside gene
S3_2610432	3	2610432	0.75	WSHKW	+	CN-NAM	GRMZM2G013045	15338
S3_4341567	3	4341567	0.58	WWHKW	+	CN-NAM	GRMZM2G045330	inside gene
S3_9935761	3	9935761	0.44	WSHKW	+	CN-NAM	GRMZM2G115574	inside gene
S3_10515004	3	10515004	0.32	WSHKW	+	CN-NAM	GRMZM5G868061	inside gene
S3_13536230	3	13536230	0.6	WSPH	-	CN-NAM	GRMZM2G146679	inside gene
S3_17258723	3	17258723	0.56	WSEW	-	CN-NAM	GRMZM5G871336	inside gene
S3_26100818	3	26100818	0.27	WWGYPP	+	CN-NAM	GRMZM2G476699	inside gene
S3_43359986	3	43359986	0.31	WSPH	-	CN-NAM	GRMZM2G111731	inside gene
S3_122119303	3	122119303	0.26	WWPH	-	CN-NAM	GRMZM2G412885	inside gene
S3_122493453	3	122493453	0.33	WSEL	-	CN-NAM	GRMZM2G002993	19271
S3_126509665	3	126509665	0.29	WWEW	-	CN-NAM	AC210168.4_FG003	inside gene
S3_164391633	3	164391633	0.25	WSEW	-	CN-NAM	GRMZM2G357926	inside gene
S3_166598084	3	166598084	0.81	WWPH	-	CN-NAM	GRMZM2G406951	inside gene
S3_173002557	3	173002557	0.29	WSPH	-	CN-NAM	GRMZM2G049464	inside gene
S3_197321346	3	197321346	0.38	WSHKW	-	CN-NAM	GRMZM2G021704	inside gene
S3_199962214	3	199962214	0.59	WSKNPR	-	CN-NAM	GRMZM2G142553	inside gene
S3_208267302	3	208267302	0.26	WWHKW	-	CN-NAM	GRMZM2G085078	65519
S3_214716186	3	214716186	0.32	WWKNPR	-	CN-NAM	AC212898.2_FG006	995
S3_219371310	3	219371310	0.61	WWEW	+	CN-NAM	GRMZM2G061990	inside gene
S3_227227168	3	227227168	0.26	WSEL	-	CN-NAM	GRMZM2G151319	inside gene
S3_229308160	3	229308160	0.32	WSEL	-	CN-NAM	GRMZM2G159908	755
S4_20411617	4	20411617	0.27	WSHKW	-	CN-NAM	AC211652.4_FG002	145
S4_26425071	4	26425071	0.27	WWPH	-	CN-NAM	GRMZM2G089995	inside gene
S4_45671071	4	45671071	0.29	WSKNPR	-	CN-NAM	GRMZM2G355806	2480
S4_53258554	4	53258554	0.61	WWHKW	-	CN-NAM	GRMZM2G391312	inside gene
S4_57013576	4	57013576	0.31	WWEL	-	CN-NAM	GRMZM2G049281	3162
S4_136671078	4	136671078	0.38	WSGYPP	-	CN-NAM	GRMZM2G131487	inside gene
S4_153627596	4	153627596	0.31	WWHKW	-	CN-NAM	GRMZM2G392975	inside gene
S4_169011305	4	169011305	0.39	WSHKW	-	CN-NAM	GRMZM2G019209	255
S4_171671899	4	171671899	0.45	WSKNPR	-	CN-NAM	GRMZM2G102200	1600
S4_172055239	4	172055239	0.62	WSEL	+	CN-NAM	GRMZM2G062084	260
S4_178469568	4	178469568	0.43	WWEW	+	CN-NAM	GRMZM2G473016	inside gene
S4_179792920	4	179792920	0.26	WWHKW	+	CN-NAM	GRMZM2G008819	inside gene
S4_180858231	4	180858231	0.71	WWGYPP	-	CN-NAM	GRMZM2G151044	27294
S4_181256753	4	181256753	0.31	WWEW	+	CN-NAM	GRMZM2G016948	1439
S4_184857626	4	184857626	0.36	WSEW	-	CN-NAM	GRMZM2G060470	inside gene
S4_185037474	4	185037474	0.38	WSEW	-	CN-NAM	GRMZM2G151516	inside gene
S4_186352380	4	186352380	0.44	WSGYPP	-	CN-NAM	GRMZM2G464037	20421
S4_197072356	4	197072356	0.27	WSHKW	-	CN-NAM	GRMZM2G017268	inside gene
S4_200872636	4	200872636	0.88	WSEW	-	CN-NAM	GRMZM2G108457	inside gene
S4_201180284	4	201180284	0.53	WSKNPR	+	CN-NAM	GRMZM2G033022	inside gene
S4_201262638	4	201262638	0.33	WWEW	-	CN-NAM	AC212567.3_FG003	5494
S4_201751199	4	201751199	0.29	WWKNPR	-	CN-NAM	GRMZM2G032110	inside gene
S4_202102979	4	202102979	0.29	WWKNPR	-	CN-NAM	GRMZM2G397281	220
S4_209543742	4	209543742	0.39	WSHKW	-	CN-NAM	GRMZM2G137176	inside gene
S4_211533441	4	211533441	0.27	WSEW	+	CN-NAM	GRMZM2G002555	51444
S4_218157821	4	218157821	0.31	WSHKW	-	CN-NAM	GRMZM2G422464	2207
S4_235162171	4	235162171	0.32	WWEW	-	CN-NAM	GRMZM2G037185	1071
S4_240448654	4	240448654	0.61	WWEL	-	CN-NAM	GRMZM2G463871	inside gene
S5_10273708	5	10273708	0.55	WSGYPP	-	CN-NAM	GRMZM5G833140	inside gene
S5_11908448	5	11908448	0.28	WWKNPR	-	CN-NAM	GRMZM2G157147	inside gene
S5_12561014	5	12561014	0.76	WSEW	-	CN-NAM	GRMZM2G111679	inside gene
S5_14757090	5	14757090	0.43	WWKNPR	-	CN-NAM	GRMZM2G553314	inside gene
S5_15189067	5	15189067	0.51	WSHKW	-	CN-NAM	GRMZM2G079185	inside gene
S5_15328889	5	15328889	0.27	WWGYPP	-	CN-NAM	GRMZM2G161668	410
S5_16321609	5	16321609	0.36	WSASI	-	CN-NAM	GRMZM2G134980	inside gene
S5_22556254	5	22556254	0.88	WWPH	+	CN-NAM	GRMZM5G869246	inside gene
S5_70688506	5	70688506	0.35	WWHKW	-	CN-NAM	GRMZM2G120578	inside gene
S5_97864820	5	97864820	0.51	WSHKW	-	CN-NAM	GRMZM2G018962	inside gene
S5_140093287	5	140093287	0.32	WWHKW	-	CN-NAM	GRMZM2G060253	inside gene
S5_142786258	5	142786258	0.49	WSHKW	-	CN-NAM	GRMZM2G384913	3937
S5_143975579	5	143975579	0.51	WSHKW	-	CN-NAM	GRMZM2G158313	1348
S5_144575371	5	144575371	0.28	WSGYPP	-	CN-NAM	GRMZM2G007288	5288
S5_180279727	5	180279727	0.94	WWEW	-	CN-NAM	GRMZM2G038073	90545
S5_188854932	5	188854932	0.44	WWHKW	-	CN-NAM	GRMZM2G170016	inside gene
S5_189458056	5	189458056	0.53	WWKNPR	-	CN-NAM	GRMZM2G315140	52131
S5_199206262	5	199206262	0.26	WSKNPR	-	CN-NAM	GRMZM2G060837	inside gene
S5_200118387	5	200118387	0.41	WSGYPP	-	CN-NAM	GRMZM2G108996	3331
S5_200597602	5	200597602	0.37	WSEL	+	CN-NAM	GRMZM2G181637	inside gene
S5_204753098	5	204753098	0.29	WWEL	+	CN-NAM	GRMZM2G341479	inside gene
S5_205144747	5	205144747	0.3	WWKNPR	+	CN-NAM	GRMZM2G090419	2549
S5_208257961	5	208257961	0.27	WSASI	-	CN-NAM	GRMZM2G578314	inside gene
S5_208565096	5	208565096	0.34	WWGYPP	-	CN-NAM	GRMZM2G005384	inside gene
S6_9710805	6	9710805	0.26	WWKNPR	-	CN-NAM	GRMZM2G055238	60720
S6_64092774	6	64092774	0.25	WWASI	-	CN-NAM	GRMZM2G040975	536
S6_76717582	6	76717582	0.29	WSHKW	-	CN-NAM	GRMZM2G419542	33223
S6_85610904	6	85610904	0.27	WWEW	-	CN-NAM	AC187283.3_FG005	2464
S6_88080289	6	88080289	0.27	WSASI	-	CN-NAM	GRMZM5G854499	1
S6_98629597	6	98629597	0.3	WWEL	-	CN-NAM	GRMZM2G074438	1410
S6_103151469	6	103151469	0.4	WSPH	-	CN-NAM	GRMZM2G079308	inside gene
S6_119695193	6	119695193	0.5	WSHKW	-	CN-NAM	GRMZM2G368678	inside gene
S6_132126949	6	132126949	0.29	WWEW	-	CN-NAM	GRMZM2G024073	inside gene
S6_143977024	6	143977024	0.33	WWEL	-	CN-NAM	GRMZM2G424582	5336
S6_150888546	6	150888546	0.39	WSGYPP	-	CN-NAM	GRMZM2G093272	inside gene
S6_152304914	6	152304914	0.39	WWEL	-	CN-NAM	GRMZM2G522776	119
S6_155438561	6	155438561	0.28	WSGYPP	+	CN-NAM	GRMZM2G117344	12391
S7_99539217	7	99539217	0.29	WSPH	-	CN-NAM	GRMZM2G064106	inside gene
S7_119165350	7	119165350	0.77	WWEW	-	CN-NAM	GRMZM2G383601	15364
S7_122921991	7	122921991	0.93	WWPH	-	CN-NAM	GRMZM2G308503	inside gene
S7_122921996	7	122921996	0.4	WSPH	+	CN-NAM	GRMZM2G308503	inside gene
S7_126515334	7	126515334	0.27	WSPH	+	CN-NAM	GRMZM2G076802	inside gene
S7_133372622	7	133372622	0.28	WSASI	+	CN-NAM	GRMZM2G103783	inside gene
S7_141901713	7	141901713	0.27	WSEW	-	CN-NAM	GRMZM2G052474	inside gene
S7_142906839	7	142906839	0.48	WSHKW	+	CN-NAM	GRMZM2G135783	2627
S7_144593347	7	144593347	0.28	WSKNPR	-	CN-NAM	GRMZM2G393455	6513
S7_147708023	7	147708023	0.27	WWEL	-	CN-NAM	GRMZM2G103896	inside gene
S7_151731503	7	151731503	0.43	WWPH	-	CN-NAM	GRMZM2G027756	inside gene
S7_157142676	7	157142676	0.62	WWKNPR	-	CN-NAM	GRMZM2G035893	4575
S7_163512547	7	163512547	0.49	WSHKW	+	CN-NAM	GRMZM2G068255	inside gene
S7_165946332	7	165946332	0.25	WSPH	+	CN-NAM	GRMZM2G086856	inside gene
S7_168305226	7	168305226	0.37	WWGYPP	+	CN-NAM	GRMZM2G150907	inside gene
S8_104380908	8	104380908	0.46	WSEL	-	CN-NAM	GRMZM2G017603	inside gene
S8_104380908	8	104380908	0.31	WSEW	-	CN-NAM	GRMZM2G017603	inside gene
S8_104819451	8	104819451	0.5	WSKNPR	-	CN-NAM	GRMZM2G471600	inside gene
S8_118892357	8	118892357	0.59	WWASI	-	CN-NAM	GRMZM2G162668	526
S8_119050173	8	119050173	0.47	WWEL	-	CN-NAM	GRMZM2G132663	212
S8_124357639	8	124357639	0.94	WSASI	+	CN-NAM	GRMZM2G135381	inside gene
S8_127722188	8	127722188	0.39	WWPH	-	CN-NAM	GRMZM2G150474	inside gene
S8_128555667	8	128555667	0.52	WSPH	-	CN-NAM	GRMZM2G165930	2271
S8_133182039	8	133182039	0.67	WSKNPR	-	CN-NAM	GRMZM2G005350	inside gene
S8_146554446	8	146554446	0.31	WSEL	+	CN-NAM	GRMZM2G094165	inside gene
S8_148509016	8	148509016	0.56	WWKNPR	-	CN-NAM	GRMZM2G013625	inside gene
S8_151906734	8	151906734	0.25	WSEL	+	CN-NAM	GRMZM2G144021	1169
S8_157671429	8	157671429	0.41	WSGYPP	+	CN-NAM	GRMZM2G040309	inside gene
S8_160611134	8	160611134	0.34	WWEL	+	CN-NAM	GRMZM2G447406	700
S8_165936337	8	165936337	0.45	WSHKW	-	CN-NAM	GRMZM2G148773	40193
S8_166653395	8	166653395	0.26	WWASI	+	CN-NAM	GRMZM2G143640	inside gene
S8_166781122	8	166781122	0.3	WSASI	+	CN-NAM	GRMZM5G805609	inside gene
S8_167220947	8	167220947	0.41	WWASI	+	CN-NAM	GRMZM2G350020	5205
S9_11703579	9	11703579	0.5	WWPH	-	CN-NAM	GRMZM2G177276	inside gene
S9_14456038	9	14456038	0.48	WWEW	-	CN-NAM	GRMZM2G159822	968
S9_16998254	9	16998254	0.27	WWHKW	+	CN-NAM	AC197699.3_FG003	inside gene
S9_18313673	9	18313673	0.38	WWEW	+	CN-NAM	GRMZM5G812228	inside gene
S9_20906404	9	20906404	0.76	WSHKW	-	CN-NAM	GRMZM2G377199	1620
S9_24062931	9	24062931	0.61	WSPH	-	CN-NAM	GRMZM2G082855	47
S9_31283082	9	31283082	0.26	WSGYPP	-	CN-NAM	GRMZM2G308595	76352
S9_33234581	9	33234581	0.31	WWHKW	-	CN-NAM	GRMZM2G165086	inside gene
S9_33235644	9	33235644	0.76	WWEL	-	CN-NAM	GRMZM2G165086	inside gene
S9_78421440	9	78421440	0.32	WWHKW	+	CN-NAM	GRMZM2G094497	inside gene
S9_91250245	9	91250245	0.25	WSPH	-	CN-NAM	GRMZM2G076526	inside gene
S9_92346736	9	92346736	0.37	WSPH	-	CN-NAM	GRMZM2G345493	272
S9_106279440	9	106279440	0.98	WWGYPP	-	CN-NAM	GRMZM2G458929	21147
S9_107621531	9	107621531	0.68	WSGYPP	-	CN-NAM	GRMZM2G139082	381
S9_112941601	9	112941601	0.53	WWPH	-	CN-NAM	GRMZM2G134731	21
S9_117056013	9	117056013	0.75	WWEL	-	CN-NAM	GRMZM2G409245	inside gene
S9_117333500	9	117333500	0.56	WSPH	-	CN-NAM	GRMZM2G118022	241
S9_133586941	9	133586941	0.31	WSHKW	-	CN-NAM	GRMZM2G317262	252
S9_136236977	9	136236977	0.38	WWEW	-	CN-NAM	GRMZM2G022611	inside gene
S9_140214402	9	140214402	0.29	WWKNPR	-	CN-NAM	GRMZM2G151934	inside gene
S9_142053619	9	142053619	0.33	WWASI	-	CN-NAM	GRMZM2G172652	861
S10_4614046	10	4614046	0.38	WWPH	+	CN-NAM	GRMZM2G022318	inside gene
S10_6398185	10	6398185	0.37	WWPH	+	CN-NAM	GRMZM2G057753	inside gene
S10_6936042	10	6936042	0.37	WSHKW	-	CN-NAM	GRMZM5G839644	inside gene
S10_12167176	10	12167176	0.41	WWEW	-	CN-NAM	GRMZM2G094375	inside gene
S10_22873081	10	22873081	0.89	WWEL	-	CN-NAM	GRMZM2G304915	inside gene
S10_24473682	10	24473682	0.27	WSEL	-	CN-NAM	GRMZM2G141848	24746
S10_66867200	10	66867200	0.36	WSEL	-	CN-NAM	GRMZM2G041963	10037
S10_77464293	10	77464293	0.31	WSHKW	-	CN-NAM	GRMZM2G305582	14421
S10_79370310	10	79370310	0.26	WSHKW	+	CN-NAM	AC203985.4_FG005	357
S10_89067474	10	89067474	0.97	WWKNPR	-	CN-NAM	GRMZM2G357737	1299
S10_89986612	10	89986612	0.32	WSHKW	+	CN-NAM	GRMZM2G063575	inside gene
S10_95691188	10	95691188	0.36	WSEL	-	CN-NAM	GRMZM2G128651	inside gene
S10_111927179	10	111927179	0.61	WWASI	-	CN-NAM	GRMZM2G133657	60015
S10_112203205	10	112203205	0.65	WSASI	-	CN-NAM	GRMZM2G138355	15
S10_112587034	10	112587034	0.32	WWHKW	-	CN-NAM	GRMZM2G022180	inside gene
S10_112871615	10	112871615	0.3	WWHKW	-	CN-NAM	AC218152.3_FG005	6102
S10_113764288	10	113764288	0.93	WWPH	-	CN-NAM	GRMZM2G128399	12777
S10_116450605	10	116450605	0.27	WWEL	-	CN-NAM	GRMZM2G133233	22491
S10_139314746	10	139314746	0.25	WSKNPR	+	CN-NAM	GRMZM2G125656	1279
S10_141298490	10	141298490	0.39	WWHKW	-	CN-NAM	GRMZM2G391042	inside gene
S10_146592325	10	146592325	0.46	WSHKW	-	CN-NAM	GRMZM2G305321	858
S10_147390728	10	147390728	0.32	WWHKW	+	CN-NAM	GRMZM2G164569	216
S1_4606329	1	4606329	0.28	WSHKW	-	US-NAM	GRMZM2G341934	1721
S1_17319915	1	17319915	0.29	WWPH	-	US-NAM	GRMZM2G145308	5451
S1_22638718	1	22638718	0.55	WWEL		US-NAM	GRMZM2G055101	534
S1_23557925	1	23557925	0.31	WWHKW	-	US-NAM	GRMZM2G471253	1733
S1_36345222	1	36345222	0.36	WWEW	-	US-NAM	GRMZM2G063733	446
S1_47704955	1	47704955	0.31	WWHKW	-	US-NAM	GRMZM2G122965	inside gene
S1_50957230	1	50957230	0.51	WSPH	-	US-NAM	GRMZM2G550861	53091
S1_53621557	1	53621557	0.35	WWPH	-	US-NAM	GRMZM2G020940	inside gene
S1_61713026	1	61713026	0.9	WWEW	+	US-NAM	GRMZM2G115921	1283
S1_95230802	1	95230802	0.42	WWKNPR	+	US-NAM	GRMZM2G054507	3062
S1_163956308	1	163956308	0.49	WWASI	-	US-NAM	GRMZM2G443525	130508
S1_194997660	1	194997660	0.46	WWEL	+	US-NAM	GRMZM2G068657	inside gene
S1_195187861	1	195187861	0.43	WSPH	-	US-NAM	GRMZM2G054252	inside gene
S1_219379659	1	219379659	0.25	WSHKW	+	US-NAM	GRMZM2G146278	1444
S1_236232402	1	236232402	0.32	WSPH	-	US-NAM	GRMZM2G001606	inside gene
S1_258878804	1	258878804	0.36	WSHKW	-	US-NAM	GRMZM2G704005	inside gene
S1_263002094	1	263002094	0.28	WWHKW	-	US-NAM	GRMZM5G858417	inside gene
S1_269328425	1	269328425	0.36	WSEL	-	US-NAM	GRMZM2G157727	inside gene
S1_275974364	1	275974364	0.3	WSPH	-	US-NAM	GRMZM2G173852	590
S2_1958678	2	1958678	0.35	WWEW	-	US-NAM	GRMZM2G367115	138
S2_15117288	2	15117288	0.56	WWGYPP	-	US-NAM	AC186904.4_FG007	2296
S2_19262986	2	19262986	0.42	WWKNPR	-	US-NAM	GRMZM2G162333	1756
S2_40011275	2	40011275	0.31	WWHKW	-	US-NAM	GRMZM2G022699	308
S2_44699768	2	44699768	0.52	WWHKW	-	US-NAM	GRMZM2G474783	1015
S2_54296410	2	54296410	0.35	WWKNPR	+	US-NAM	GRMZM2G302592	inside gene
S2_57065622	2	57065622	0.87	WWEL	+	US-NAM	GRMZM5G819523	inside gene
S2_71138174	2	71138174	0.46	WWPH	+	US-NAM	GRMZM2G025042	5557
S2_101662934	2	101662934	0.85	WWEL	-	US-NAM	GRMZM2G360907	inside gene
S2_109577930	2	109577930	0.85	WWPH	+	US-NAM	GRMZM2G131912	inside gene
S2_144680649	2	144680649	0.48	WSEL	-	US-NAM	GRMZM2G119117	inside gene
S2_173641332	2	173641332	0.56	WSEL	-	US-NAM	GRMZM5G887303	34007
S2_208120387	2	208120387	0.37	WWEL	-	US-NAM	GRMZM2G403800	inside gene
S2_211741500	2	211741500	0.28	WWHKW	-	US-NAM	GRMZM2G056612	2311
S2_214000535	2	214000535	0.35	WWPH	-	US-NAM	GRMZM2G367777	841
S2_219659958	2	219659958	0.34	WWEL	-	US-NAM	GRMZM2G026715	inside gene
S2_236797598	2	236797598	0.38	WWGYPP	-	US-NAM	GRMZM2G016677	229
S3_3693308	3	3693308	0.25	WWPH	-	US-NAM	GRMZM2G305048	5122
S3_5993914	3	5993914	0.56	WSPH	-	US-NAM	GRMZM2G077227	134
S3_14409997	3	14409997	0.26	WWHKW	-	US-NAM	GRMZM2G368865	inside gene
S3_19778979	3	19778979	0.25	WWEW	+	US-NAM	AC200725.4_FG008	1816
S3_156635294	3	156635294	0.26	WWPH	-	US-NAM	GRMZM2G032132	inside gene
S3_165705047	3	165705047	0.51	WSEL	-	US-NAM	GRMZM2G057823	17923
S3_167009845	3	167009845	0.27	WSPH	-	US-NAM	GRMZM2G346132	inside gene
S3_185975707	3	185975707	0.54	WWGYPP	-	US-NAM	GRMZM2G021881	inside gene
S3_188530032	3	188530032	0.25	WSPH	-	US-NAM	AC204515.4_FG006	inside gene
S3_208941816	3	208941816	0.34	WWEW	+	US-NAM	AC229993.1_FG009	inside gene
S3_217293749	3	217293749	0.35	WWGYPP	-	US-NAM	AC198725.4_FG004	inside gene
S3_217359612	3	217359612	0.92	WSEW	-	US-NAM	GRMZM2G089525	inside gene
S3_217878830	3	217878830	0.35	WSKNPR	-	US-NAM	GRMZM2G148532	928
S3_222426273	3	222426273	0.25	WSGYPP	+	US-NAM	GRMZM2G051855	8933
S3_222426273	3	222426273	0.29	WSKNPR	-	US-NAM	GRMZM2G051855	8933
S4_36026945	4	36026945	0.55	WSHKW	+	US-NAM	GRMZM2G400135	inside gene
S4_36217059	4	36217059	0.36	WSPH	-	US-NAM	GRMZM2G111247	6025
S4_160956668	4	160956668	0.55	WWPH	-	US-NAM	GRMZM2G045226	inside gene
S4_193347464	4	193347464	0.25	WSHKW	-	US-NAM	GRMZM2G320723	inside gene
S4_199216630	4	199216630	0.47	WSPH	+	US-NAM	GRMZM2G001541	inside gene
S4_200143486	4	200143486	0.25	WWHKW	-	US-NAM	GRMZM2G118385	41595
S4_204208772	4	204208772	0.27	WWHKW	-	US-NAM	GRMZM2G028046	59573
S4_204344848	4	204344848	0.38	WWHKW	-	US-NAM	GRMZM2G117064	1105
S4_226676011	4	226676011	0.31	WWPH	-	US-NAM	AC186164.3_FG001	46148
S4_240460713	4	240460713	0.27	WWGYPP	-	US-NAM	GRMZM2G163227	inside gene
S5_4498789	5	4498789	0.45	WSEL	-	US-NAM	GRMZM2G007260	131
S5_5029053	5	5029053	0.67	WWEL	-	US-NAM	GRMZM2G159287	4326
S5_72925801	5	72925801	0.67	WWHKW	-	US-NAM	GRMZM2G370852	2376
S5_77253824	5	77253824	0.88	WWEL	-	US-NAM	GRMZM2G015578	1089
S5_85252655	5	85252655	0.5	WSHKW	+	US-NAM	GRMZM2G104632	14
S5_85666924	5	85666924	0.69	WWPH	-	US-NAM	GRMZM2G060857	111083
S5_145215779	5	145215779	0.61	WWEL	-	US-NAM	GRMZM2G035506	inside gene
S5_169454566	5	169454566	0.34	WWPH	+	US-NAM	GRMZM2G139300	32
S5_171692596	5	171692596	0.38	WWPH	-	US-NAM	GRMZM2G000278	inside gene
S5_194167523	5	194167523	0.25	WSPH	-	US-NAM	GRMZM2G090595	inside gene
S5_199389918	5	199389918	0.56	WWPH	-	US-NAM	GRMZM2G045154	inside gene
S5_202132354	5	202132354	0.29	WWPH	-	US-NAM	GRMZM2G341957	inside gene
S5_208637679	5	208637679	0.95	WSEL	+	US-NAM	GRMZM2G081214	inside gene
S6_38275174	6	38275174	0.39	WSPH	-	US-NAM	GRMZM2G076329	inside gene
S6_42611951	6	42611951	0.25	WWEL	-	US-NAM	GRMZM2G018786	inside gene
S6_45883820	6	45883820	0.75	WWPH	-	US-NAM	AC201769.3_FG002	172496
S6_58454978	6	58454978	0.5	WSHKW	-	US-NAM	GRMZM2G473788	4959
S6_72858759	6	72858759	0.38	WWGYPP	-	US-NAM	GRMZM2G152777	1239
S6_82185973	6	82185973	0.66	WWPH	+	US-NAM	GRMZM2G430680	inside gene
S6_84324021	6	84324021	0.28	WWPH	+	US-NAM	GRMZM2G466229	245
S6_85797877	6	85797877	0.25	WWPH	+	US-NAM	GRMZM2G365961	52
S6_88569127	6	88569127	0.27	WWPH	-	US-NAM	GRMZM2G100976	1456
S6_88935877	6	88935877	0.4	WSPH	+	US-NAM	GRMZM2G150302	13001
S6_91300375	6	91300375	0.37	WWPH	-	US-NAM	GRMZM2G022706	94
S6_92992211	6	92992211	0.4	WWPH	-	US-NAM	GRMZM2G087598	1840
S6_93738433	6	93738433	0.48	WWEL	-	US-NAM	GRMZM2G446218	6449
S6_97321070	6	97321070	0.61	WSEL	+	US-NAM	GRMZM2G078820	404
S6_120850865	6	120850865	0.34	WWPH	-	US-NAM	GRMZM2G174129	1679
S6_121945548	6	121945548	0.49	WWEL	-	US-NAM	GRMZM2G142409	inside gene
S6_133815355	6	133815355	0.37	WSASI	+	US-NAM	GRMZM2G476886	737
S6_139588426	6	139588426	0.74	WSEL	-	US-NAM	GRMZM2G132995	2681
S6_141145771	6	141145771	0.28	WWEL	-	US-NAM	GRMZM2G030116	inside gene
S6_147805595	6	147805595	0.46	WSKNPR	-	US-NAM	GRMZM2G481668	778
S6_150696448	6	150696448	0.25	WWEL	-	US-NAM	GRMZM2G077789	4458
S6_150804515	6	150804515	0.56	WWEW	-	US-NAM	GRMZM2G067156	inside gene
S6_150839908	6	150839908	0.41	WSEL	-	US-NAM	GRMZM2G178797	1986
S7_9330129	7	9330129	0.26	WWEL	-	US-NAM	GRMZM2G153754	inside gene
S7_135573138	7	135573138	0.64	WSPH	-	US-NAM	GRMZM2G130959	140
S7_146239842	7	146239842	0.25	WWPH	-	US-NAM	GRMZM2G042666	407
S7_146244004	7	146244004	0.71	WSASI	+	US-NAM	GRMZM2G042666	inside gene
S7_148729447	7	148729447	0.3	WWHKW	-	US-NAM	GRMZM2G028713	5410
S7_149854705	7	149854705	0.41	WWHKW	-	US-NAM	GRMZM2G085565	131
S7_149912851	7	149912851	0.29	WSHKW	-	US-NAM	GRMZM2G135029	558
S7_152001464	7	152001464	0.27	WSEL	-	US-NAM	GRMZM2G105750	36998
S7_157758647	7	157758647	0.33	WSHKW	+	US-NAM	GRMZM2G129354	inside gene
S7_158103815	7	158103815	0.3	WSHKW	-	US-NAM	GRMZM2G103276	6828
S7_160601468	7	160601468	0.37	WWHKW	+	US-NAM	GRMZM2G058197	inside gene
S7_161612342	7	161612342	0.3	WWHKW	-	US-NAM	GRMZM2G066051	inside gene
S7_172496232	7	172496232	0.35	WSEW	+	US-NAM	GRMZM2G113863	inside gene
S8_83683613	8	83683613	0.35	WSHKW	-	US-NAM	GRMZM2G464244	31978
S8_83837191	8	83837191	0.37	WSPH	-	US-NAM	GRMZM2G139874	41073
S8_95129413	8	95129413	0.29	WWEW	-	US-NAM	GRMZM2G086637	inside gene
S8_95129413	8	95129413	0.32	WWHKW	+	US-NAM	GRMZM2G086637	inside gene
S8_109951464	8	109951464	0.39	WWHKW	-	US-NAM	GRMZM2G312221	inside gene
S8_119036912	8	119036912	0.27	WWASI	+	US-NAM	GRMZM2G432583	inside gene
S8_120149656	8	120149656	0.46	WWPH	+	US-NAM	GRMZM2G036980	inside gene
S8_120609686	8	120609686	0.25	WWASI	+	US-NAM	GRMZM2G033230	inside gene
S8_129080393	8	129080393	0.61	WSASI	+	US-NAM	GRMZM2G171781	4780
S8_155978856	8	155978856	0.55	WWGYPP	-	US-NAM	GRMZM2G144707	inside gene
S8_161525578	8	161525578	0.35	WWKNPR	-	US-NAM	GRMZM2G371033	inside gene
S9_24062413	9	24062413	0.35	WWKNPR	+	US-NAM	GRMZM2G082855	565
S9_37540269	9	37540269	0.27	WWPH	-	US-NAM	GRMZM2G027958	inside gene
S9_92110825	9	92110825	0.64	WWPH	-	US-NAM	GRMZM2G316232	82839
S9_118901093	9	118901093	0.29	WWEW	-	US-NAM	GRMZM2G345155	inside gene
S9_124534961	9	124534961	0.32	WWASI	-	US-NAM	GRMZM2G359033	27014
S9_128851004	9	128851004	0.29	WSPH	-	US-NAM	GRMZM2G017460	inside gene
S9_131521090	9	131521090	0.61	WSHKW	+	US-NAM	GRMZM2G027499	inside gene
S9_132753964	9	132753964	0.29	WWHKW	-	US-NAM	GRMZM5G899188	32957
S9_134721582	9	134721582	0.94	WWPH	-	US-NAM	GRMZM2G033846	250
S9_144519764	9	144519764	0.28	WWKNPR	-	US-NAM	GRMZM2G177982	inside gene
S10_4585107	10	4585107	0.25	WWPH	+	US-NAM	GRMZM2G407189	inside gene
S10_15549436	10	15549436	0.64	WWPH	-	US-NAM	GRMZM2G088689	inside gene
S10_65099531	10	65099531	0.91	WSPH	-	US-NAM	GRMZM2G073077	inside gene
S10_73622457	10	73622457	0.45	WWPH	-	US-NAM	GRMZM5G863023	33220
S10_85012041	10	85012041	0.39	WWEL	+	US-NAM	GRMZM2G125977	inside gene
S10_91087307	10	91087307	0.66	WWHKW	-	US-NAM	GRMZM2G089721	inside gene
S10_112987978	10	112987978	0.26	WWEL	-	US-NAM	GRMZM2G368047	49066
S10_142172907	10	142172907	0.48	WWPH	-	US-NAM	GRMZM2G327234	6034
S10_144317072	10	144317072	0.29	WSEL	-	US-NAM	GRMZM2G316721	349

## Sheet: Sheet2
Chr	Position (bp)	BPP	Inside QTL	Affecting trait	Gene ID	Proximity of SNP to gene (bp)	Gene function	DEG
1	154107233	0.53	-	KNPR	GRMZM2G056039	25433	heat shock protein 70/DnaK family protein	2.01039
1	163956308	0.49	-	ASI	GRMZM2G443525	130508	ADR1-like 1	3.92198
1	269328425	0.36	-	EL	GRMZM2G157727	inside gene	phytochrome A	3.14749
1	275974364	0.3	-	PH	GRMZM2G173852	590	Acyl-CoA N-acyltransferase with RING/FYVE/PHD-type zinc finger protein	1.5217
1	287727328	0.57	-	PH	GRMZM2G133023	4891	stem-specific protein TSJT1	9.93898
3	17258723	0.56	-	EW	GRMZM5G871336	inside gene	expressed protein	4.86538
4	26425071	0.265957	-	PH	GRMZM2G089995	inside gene	ethylene response factor 7/AP2 domain containing protein	4.22754
4	218157821	0.31	-	HKW	GRMZM2G422464	2207	HhH-GPD base excision DNA repair family protein	2.24061
5	10273708	0.55	-	GYPP	GRMZM5G833140	inside gene	CHASE domain containing histidine kinase protein	2.58932
5	208637679	0.95	+	EL	GRMZM2G081214	inside gene	Phosphate-responsive 1 family protein	6.02567
6	9710805	0.26	-	KNPR	GRMZM2G055238	60720	ureide permease 5	5.39914
6	58454978	0.5	-	HKW	GRMZM2G473788	4959	expressed protein	1.86664
6	119695193	0.5	-	HKW	GRMZM2G368678	inside gene	binding/expressed protein	1.80237
6	121945548	0.49	-	EL	GRMZM2G142409	inside gene	VIRB2-interacting protein 2/reticulon domain containing protein	5.20883
6	150839908	0.41	-	EL	GRMZM2G178797	1986	guanylyl cyclase 1	2.10696
7	135573138	0.64	-	PH	GRMZM2G130959	140	bug22p-like protein	2.46795
7	152001464	0.27	-	EL	GRMZM2G105750	36998	ATP binding;protein kinases;protein serine/threonine kinases	3.0755
7	157758647	0.33	+	HKW	GRMZM2G129354	inside gene	ARF-GAP domain 5/GTPase-activating protein	3.0031
7	160601468	0.37	+	HKW	GRMZM2G058197	inside gene	C2H2-like zinc finger protein	1.84784
8	148509016	0.56	-	KNPR	GRMZM2G013625	inside gene	associated molecule with the SH3 domain of STAM 2	3.19799
8	166653395	0.26	+	ASI	GRMZM2G143640	inside gene	Duplicated homeodomain-like superfamily protein/MYB family transcription factor	20.2593
8	166781122	0.3	+	ASI	GRMZM5G805609	inside gene	Glycosyl hydrolase superfamily protein	4.3335
9	31283082	0.26	-	GYPP	GRMZM2G308595	76352	nudix hydrolase homolog 21	8.39258
9	133586941	0.31	-	HKW	GRMZM2G317262	252	F-box family protein	6.67975
10	15549436	0.64	-	PH	GRMZM2G088689	inside gene	Thiamin diphosphate-binding fold (THDP-binding) superfamily protein/dehydrogenase E1 component domain containing protein	5.46512
