# Supplementary material for: Numerous genetic loci identified for drought tolerance in the maize nested association mapping populations
Source: BMC Genomics. 2016 Nov 8;17:894. doi: 10.1186/s12864-016-3170-8 (PMC5101730; doi:10.1186/s12864-016-3170-8)
Supplement: Additional file 11: — Comparison between the QTL results identified for the seven drought-related traits under WS in both NAM populations and the reported mQTLs associated with drought tolerance. (XLSX 19 kb) [file 12864_2016_3170_MOESM11_ESM.xlsx]

## Sheet: Sheet1
Trait	Chr	lowerCI	upperCI	pop	Li et al.2010	Semagn et al.2013	Almeida et al.2013	Almeida et al.2014
WSEL	1	6.42308	8.02514	CN-NAM
WSKNPR	1	12.2556	15.1649	CN-NAM	√	√
WSPH	1	12.3981	14.4493	US-NAM	√	√
WSPH	1	15.9074	22.6344	CN-NAM
WSEL	1	19.6339	25.4233	US-NAM
WSKWEI	1	26.9123	33.8895	US-NAM		√
WSKWEI	1	40.0397	46.5507	CN-NAM	√	√		√
WSKNPR	1	43.7568	52.0831	US-NAM	√	√		√
WSSEW	1	50.8594	54.8215	US-NAM		√
WSPH	1	66.7702	74.0464	US-NAM	√	√
WSPH	1	79.0679	93.0714	CN-NAM
WSASI	1	99.6642	104.608	US-NAM
WSASI	1	100.905	121.399	CN-NAM				√
WSASI	1	125.46	148.058	US-NAM				√
WSGYPP	1	147.723	170.536	US-NAM			√	√
WSSEW	1	180.608	183.816	CN-NAM
WSEL	1	182.197	187.398	CN-NAM
WSKNPR	1	189.594	198.278	CN-NAM	√	√
WSPH	1	199.485	202.767	US-NAM
WSKWEI	1	220.095	222.009	US-NAM
WSKWEI	1	237.584	249.42	CN-NAM
WSPH	1	240.767	246.709	CN-NAM
WSPH	1	246.479	252.257	US-NAM
WSKNPR	1	248.753	251.71	CN-NAM
WSEL	1	252.63	263.199	US-NAM
WSPH	1	258.428	263.199	US-NAM
WSPH	1	265.41	272.441	CN-NAM
WSKWEI	1	266.096	267.867	US-NAM
WSPH	1	285.966	286.988	CN-NAM		√
WSEL	2	9.36495	9.50399	CN-NAM
WSPH	2	17.6101	18.761	US-NAM
WSKNPR	2	18.2036	21.7908	CN-NAM		√
WSPH	2	36.6182	57.6694	CN-NAM	√	√
WSEL	2	45.9861	62.5178	CN-NAM	√
WSASI	2	62.7612	122.701	CN-NAM	√
WSGYPP	2	101.543	151.735	US-NAM	√
WSEL	2	153.951	169.309	US-NAM
WSASI	2	175.369	181.539	US-NAM	√
WSKWEI	2	188.401	191.659	CN-NAM	√
WSSEW	2	189.498	193.501	CN-NAM	√
WSPH	2	198.907	202.418	CN-NAM
WSKNPR	2	208.942	215.041	CN-NAM		√
WSEL	2	212.245	215.041	CN-NAM		√
WSEL	2	217.65	222.437	US-NAM				√
WSKNPR	3	0	2.62412	CN-NAM	√	√
WSKWEI	3	0	4.33231	US-NAM	√	√
WSKWEI	3	2.06126	3.47158	CN-NAM
WSKWEI	3	9.45034	12.6058	CN-NAM		√
WSASI	3	123.868	131.331	CN-NAM
WSPH	3	130.718	146.967	CN-NAM	√	√
WSPH	3	149	150.829	US-NAM		√
WSPH	3	159.818	166.669	CN-NAM	√	√
WSGYPP	3	162.314	170.123	US-NAM			√	√
WSPH	3	180.747	181.816	CN-NAM		√		√
WSPH	3	194.467	199.274	US-NAM	√	√		√
WSKWEI	3	201.177	208.613	CN-NAM				√
WSEL	3	204.659	206.185	CN-NAM				√
WSSEW	3	204.659	209.656	CN-NAM				√
WSGYPP	3	217.936	222.478	US-NAM		√
WSSEW	3	220.703	227.354	US-NAM
WSKNPR	3	226.872	227.354	US-NAM
WSEL	4	6.60107	11.2646	CN-NAM
WSPH	4	22.7124	26.8055	US-NAM
WSKWEI	4	25.7869	37.1078	US-NAM	√
WSKNPR	4	26.6536	37.0126	CN-NAM	√
WSEL	4	35.102	39.5991	CN-NAM	√
WSKWEI	4	53.9229	73.0976	CN-NAM		√
WSEL	4	61.5206	82.0128	US-NAM		√
WSSEW	4	71.5356	82.0128	US-NAM		√
WSPH	4	131.255	152.077	US-NAM
WSSEW	4	145.32	152.43	US-NAM	√
WSKWEI	4	157.61	161.307	CN-NAM
WSEL	4	166.922	171.91	US-NAM
WSPH	4	171.631	175.372	US-NAM	√
WSGYPP	4	172.686	173.714	CN-NAM	√
WSGYPP	4	173.309	175.331	CN-NAM	√
WSKWEI	4	180.668	182.28	CN-NAM
WSPH	4	196.514	200.869	US-NAM	√	√
WSKWEI	4	200.744	205.879	US-NAM		√
WSKNPR	4	207.433	230.483	CN-NAM
WSSEW	4	208.81	210.97	CN-NAM
WSGYPP	5	11.9449	15.0145	CN-NAM	√	√
WSASI	5	13.8075	14.4683	CN-NAM	√
WSPH	5	19.524	21.3418	CN-NAM
WSEL	5	19.5243	24.3771	US-NAM		√
WSKNPR	5	20.9058	42.2291	US-NAM		√
WSEL	5	53.3984	71.3771	US-NAM	√	√
WSKWEI	5	80.4282	94.2324	CN-NAM
WSKNPR	5	80.8041	88.2073	CN-NAM
WSPH	5	86.2613	127.605	US-NAM
WSSEW	5	90.4269	93.2365	CN-NAM
WSSEW	5	110.177	120.624	CN-NAM
WSPH	5	172.586	179.786	CN-NAM	√		√	√
WSKWEI	5	177.221	178.523	US-NAM			√	√
WSGYPP	5	188.667	189.946	CN-NAM	√		√	√
WSKNPR	5	196.611	197.606	CN-NAM			√	√
WSEL	5	200.487	205.333	CN-NAM	√	√
WSPH	5	203.698	204.605	US-NAM
WSKWEI	5	204.54	208.366	CN-NAM		√
WSEL	5	206.723	209.684	US-NAM		√
WSKWEI	6	28.1419	57.4041	CN-NAM
WSASI	6	38.2686	58.8755	CN-NAM
WSKWEI	6	60.192	69.867	US-NAM
WSASI	6	74.604	85.967	US-NAM
WSEL	6	86.2814	96.5527	US-NAM
WSPH	6	88.9056	90.0466	US-NAM
WSEL	6	97.3805	105.095	CN-NAM
WSPH	6	113.344	116.026	CN-NAM		√
WSKNPR	6	123.079	131.761	US-NAM		√
WSEL	6	129.795	136.407	US-NAM		√
WSSEW	6	132.886	141.511	US-NAM	√	√
WSGYPP	6	152.072	155.453	CN-NAM		√
WSKWEI	6	152.073	154.773	US-NAM		√
WSKWEI	6	161.619	162.74	CN-NAM
WSPH	6	163.014	164.994	CN-NAM		√
WSGYPP	7	0	4.58387	US-NAM		√
WSKNPR	7	0	4.58387	US-NAM		√
WSSEW	7	0	5.03733	US-NAM		√
WSPH	7	119.461	130.526	CN-NAM		√
WSSEW	7	125.357	130.133	CN-NAM			√
WSASI	7	131.188	135.152	CN-NAM			√	√
WSGYPP	7	134.142	147.578	US-NAM	√			√
WSPH	7	140.009	150.079	US-NAM	√
WSKWEI	7	140.707	142.998	CN-NAM
WSSEW	7	153.248	154.119	CN-NAM
WSKWEI	7	156.739	157.456	CN-NAM
WSPH	7	159.748	165.5	CN-NAM
WSSEW	7	159.748	164.693	CN-NAM
WSKWEI	7	161.288	167.815	US-NAM		√
WSASI	7	161.801	162.07	US-NAM
WSGYPP	7	165.205	165.741	CN-NAM
WSSEW	7	172.881	173.797	US-NAM
WSASI	8	12.6106	19.8302	CN-NAM	√
WSKWEI	8	20.6698	72.2987	CN-NAM	√	√
WSPH	8	20.8267	21.6967	CN-NAM		√
WSKNPR	8	20.9281	69.1192	US-NAM	√	√
WSGYPP	8	22.6415	24.7199	CN-NAM		√
WSPH	8	85.8435	95.5804	US-NAM
WSPH	8	95.5804	99.1596	US-NAM		√
WSASI	8	121.669	125.18	CN-NAM	√
WSGYPP	8	144.669	157.754	US-NAM	√
WSSEW	8	145.222	147.066	US-NAM	√
WSEL	8	145.698	153.707	US-NAM	√
WSSEW	8	148.26	149.12	CN-NAM
WSSEW	8	150.678	151.658	CN-NAM
WSSEW	8	151.334	152.748	CN-NAM
WSASI	8	165.264	166.832	CN-NAM		√
WSPH	8	168.953	171.169	CN-NAM
WSSEW	9	17.6688	21.9651	US-NAM	√
WSKNPR	9	21.8102	107.623	US-NAM	√
WSKWEI	9	34.785	91.4752	US-NAM	√	√
WSPH	9	102.493	108.344	US-NAM	√	√
WSPH	9	103.955	110.247	CN-NAM	√	√
WSSEW	9	113.424	125.171	CN-NAM	√	√
WSGYPP	9	117.041	122.199	CN-NAM		√
WSGYPP	9	122.594	125.899	US-NAM		√
WSASI	9	126.933	134.643	US-NAM		√
WSASI	9	128.457	136.77	CN-NAM
WSKWEI	9	129.343	131.874	US-NAM
WSKWEI	10	79.9405	95.8938	CN-NAM	√		√
WSASI	10	80.9121	95.8938	CN-NAM	√		√
WSASI	10	85.3196	99.2035	US-NAM	√		√
WSPH	10	94.5888	106.313	CN-NAM	√		√
WSPH	10	97.7347	105.299	US-NAM	√		√
WSGYPP	10	101.87	115.612	US-NAM	√		√	√
WSEL	10	116.372	120.031	CN-NAM	√			√
WSKWEI	10	132.511	133.726	US-NAM			√	√
WSKNPR	10	133.269	139.08	US-NAM			√	√
WSKWEI	10	142.716	143.382	CN-NAM			√	√
